# Supplementary material for: Role of metabolites in mediating the effect of gut microbiota on Crohn disease: A two-step Mendelian randomization (MR) study
Source: Medicine (Baltimore). 2025 Nov 28;104(48):e46253. doi: 10.1097/MD.0000000000046253 (PMC12662486; doi:10.1097/MD.0000000000046253)
Supplement: Supplementary file 1 [file medi-104-e46253-s001.xlsx]

## Sheet: Table S1(I)
Casual effect of gut microbiota on Crohn's disease
SNP	effect_allele.exposure	other_allele.exposure	effect_allele.outcome	other_allele.outcome	beta.exposure	beta.outcome	eaf.outcome	chr.outcome	pos.outcome	pval.outcome	se.outcome	chr.exposure	pos.exposure	se.exposure	pval.exposure	F	samplesize.exposure	Trait
rs10262702	T	C	T	C	0.0918017	0.0416567	0.124787	7	67425856	0.385831	0.0480357	7	66890843	0.0194885	2.06e-06	23.4833	11766	genus Intestinimonas
rs11258178	A	G	A	G	0.0660742	0.0371166	0.489976	10	13082513	0.241008	0.0316567	10	13124513	0.0134139	6.98e-07	17.1946	11766	genus Intestinimonas
rs12226153	A	G	A	G	-0.151142	0.136995	0.0141581	11	94631127	0.311205	0.135278	11	94364293	0.0306922	5.12e-07	16.931	9023	genus Intestinimonas
rs17067892	C	T	C	T	0.107194	-0.025099	0.0869345	8	3906018	0.654184	0.0560298	8	3763540	0.0250013	6.38e-06	30.9642	11544	genus Intestinimonas
rs1859797	G	A	G	A	0.060368	0.0393026	0.549444	7	21967685	0.216379	0.0317927	7	22007303	0.0131793	4.12e-06	48.3102	11766	genus Intestinimonas
rs2276760	A	G	A	G	-0.0685233	-0.0246282	0.239946	3	150903169	0.506097	0.037039	3	150620956	0.0152546	7.84e-06	34.3038	12081	genus Intestinimonas
rs2731794	C	T	C	T	0.120632	-0.1175	0.0350214	5	17209282	0.173907	0.0864125	5	17209391	0.0257529	1.92e-06	16.9988	11079	genus Intestinimonas
rs2930225	G	T	G	T	0.0729524	-0.00376389	0.23289	16	85294296	0.919836	0.0373994	16	85327902	0.0152948	1.35e-06	20.6417	12003	genus Intestinimonas
rs4113676	A	C	A	C	-0.218507	-0.139808	0.0150373	20	6238275	0.290215	0.132188	20	6218922	0.0490152	7.42e-06	14.4224	3170	genus Intestinimonas
rs4784055	T	C	T	C	-0.175324	0.0316482	0.0499478	16	58784866	0.664942	0.0730738	16	58818770	0.038599	8.72e-07	31.5595	3193	genus Intestinimonas
rs62240188	G	A	G	A	0.130074	-0.00941946	0.0935074	3	10569458	0.862543	0.0544043	3	10611142	0.0267179	2.2e-06	38.936	10252	genus Intestinimonas
rs6934519	C	T	C	T	0.0692373	-0.0346818	0.257104	6	66490909	0.337144	0.0361336	6	67200802	0.0151154	8.57e-06	43.1831	12089	genus Intestinimonas
rs716604	A	G	A	G	0.0818068	-0.0160901	0.22981	2	6373956	0.669282	0.03767	2	6514088	0.0165992	8.57e-07	48.4188	12090	genus Intestinimonas
rs7170984	T	C	T	C	-0.0658116	0.00285026	0.282454	15	93276506	0.935334	0.0351297	15	93819735	0.0140767	2.98e-06	23.8385	12090	genus Intestinimonas
rs72982915	C	T	C	T	0.183158	0.0298175	0.0562926	2	140140519	0.666678	0.0692285	2	140898088	0.0402743	4.91e-06	26.9722	5591	genus Intestinimonas
rs9823439	T	C	T	C	-0.0581947	-0.0499162	0.462024	3	17146010	0.11651	0.031802	3	17187502	0.0131455	9.86e-06	48.2015	11766	genus Intestinimonas
rs10028567	C	T	C	T	-0.0921167	-0.00394078	0.120791	4	52791410	0.935369	0.0485969	4	53657577	0.0191881	7.3e-06	18.9066	16311	genus Streptococcus
rs10448310	A	G	A	G	-0.0517935	-0.016699	0.359886	9	90793892	0.612224	0.0329432	9	93556174	0.0111324	3.31e-06	26.1722	16384	genus Streptococcus
rs11110281	T	C	T	C	-0.137519	0.0224758	0.0483982	12	100190236	0.759441	0.0733989	12	100584014	0.0227398	2.58e-09	19.117	15120	genus Streptococcus
rs11720390	G	A	G	A	0.107024	-0.0422633	0.0621851	3	94384747	0.517951	0.0653718	3	94103591	0.0228121	3.59e-06	20.4245	15220	genus Streptococcus
rs11764382	A	G	A	G	-0.0695345	-0.0493353	0.139703	7	46735298	0.277087	0.0453915	7	46774896	0.0143671	1.29e-06	18.6644	16387	genus Streptococcus
rs17708276	A	G	A	G	-0.0793955	-0.0135368	0.108542	8	10342038	0.79048	0.0509498	8	10199548	0.0170628	3.04e-06	45.8401	16278	genus Streptococcus
rs1918540	G	A	G	A	0.059639	-0.00301425	0.185789	11	131779552	0.941553	0.0411118	11	131649446	0.0128148	2.44e-06	20.7558	16373	genus Streptococcus
rs2370083	G	T	G	T	-0.0816836	-0.106543	0.0639155	14	97060413	0.0998573	0.0647464	14	97526750	0.0185851	9.75e-06	28.3131	16277	genus Streptococcus
rs4968759	A	G	A	G	-0.0515109	0.0292735	0.484435	17	63220659	0.353886	0.0315761	17	61298020	0.0112068	3.78e-06	18.9736	16384	genus Streptococcus
rs57646748	G	A	G	A	-0.0907696	0.149597	0.0384114	4	37451236	0.0680597	0.0819882	4	37452858	0.0200344	5.48e-06	28.215	15939	genus Streptococcus
rs6806351	T	C	T	C	-0.0633829	-0.0167192	0.219503	3	132339879	0.661912	0.0382349	3	132058723	0.0136647	4.94e-06	18.3892	15973	genus Streptococcus
rs71481756	T	G	T	G	0.0931048	0.0376536	0.0670985	10	8060441	0.555935	0.0639399	10	8102404	0.0207949	6.51e-06	37.2089	14526	genus Streptococcus
rs72739637	A	G	A	G	0.0959942	0.13269	0.0623937	15	41371195	0.0432564	0.0656482	15	41663393	0.0193213	1.03e-06	10.1305	14920	genus Streptococcus
rs7916711	A	G	A	G	0.102891	-0.0667039	0.139116	10	28299340	0.145158	0.0457864	10	28588269	0.0217362	2.72e-06	47.8867	15294	genus Streptococcus
rs9903102	C	A	C	A	-0.0709483	0.0178014	0.200759	17	82618748	0.651663	0.0394313	17	80576624	0.0155275	4.18e-06	38.5782	16384	genus Streptococcus
rs10028567	C	T	C	T	-0.0934027	-0.00394078	0.120791	4	52791410	0.935369	0.0485969	4	53657577	0.0190343	3.72e-06	21.4958	16549	family Streptococcaceae
rs11110281	T	C	T	C	-0.130554	0.0224758	0.0483982	12	100190236	0.759441	0.0733989	12	100584014	0.0225943	1.4e-08	31.3724	15316	family Streptococcaceae
rs16950051	A	G	A	G	0.107008	0.0190081	0.0651164	12	120291702	0.768306	0.0645231	12	120729505	0.0236973	5.34e-06	30.0377	14431	family Streptococcaceae
rs2370083	G	T	G	T	-0.0842751	-0.106543	0.0639155	14	97060413	0.0998573	0.0647464	14	97526750	0.0184509	4.26e-06	18.2203	16516	family Streptococcaceae
rs2952251	A	G	A	G	-0.0639298	-0.0343073	0.226739	8	10285654	0.364069	0.0377984	8	10143164	0.0126525	3.72e-07	35.1592	16612	family Streptococcaceae
rs35344081	G	A	G	A	0.0609349	-0.00262935	0.263031	16	941253	0.941466	0.0358086	16	991253	0.0129703	2.64e-06	35.3481	16624	family Streptococcaceae
rs4968759	A	G	A	G	-0.0544035	0.0292735	0.484435	17	63220659	0.353886	0.0315761	17	61298020	0.0111271	8.92e-07	30.505	16624	family Streptococcaceae
rs57646748	G	A	G	A	-0.088021	0.149597	0.0384114	4	37451236	0.0680597	0.0819882	4	37452858	0.019876	7.88e-06	32.0936	16160	family Streptococcaceae
rs6806351	T	C	T	C	-0.0619209	-0.0167192	0.219503	3	132339879	0.661912	0.0382349	3	132058723	0.0135744	6.94e-06	42.5761	16198	family Streptococcaceae
rs72739637	A	G	A	G	0.0927983	0.13269	0.0623937	15	41371195	0.0432564	0.0656482	15	41663393	0.0192021	1.82e-06	36.2787	15111	family Streptococcaceae
rs77968078	G	A	G	A	-0.0993013	0.0103272	0.0600077	1	240278466	0.877514	0.0670069	1	240441766	0.0224788	7.93e-06	24.8031	15519	family Streptococcaceae
rs7916711	A	G	A	G	0.0959639	-0.0667039	0.139116	10	28299340	0.145158	0.0457864	10	28588269	0.021545	6.33e-06	30.5118	15515	family Streptococcaceae
rs957755	T	G	T	G	-0.0642449	-0.0475673	0.13971	7	46739055	0.29464	0.0453888	7	46778653	0.0142702	7.42e-06	26.2253	16627	family Streptococcaceae
rs9903102	C	A	C	A	-0.0693015	0.0178014	0.200759	17	82618748	0.651663	0.0394313	17	80576624	0.0154096	4.92e-06	31.3533	16623	family Streptococcaceae
rs1002941	G	A	G	A	0.105025	0.00422624	0.245449	15	100702485	0.908473	0.0367611	15	101242690	0.0233484	8.15e-06	42.5274	4734	class Lentisphaeria
rs11770843	C	T	C	T	0.109431	0.0262889	0.329759	7	147098287	0.436351	0.0337743	7	146795379	0.0234879	1.91e-06	10.2092	4705	class Lentisphaeria
rs17114848	G	A	G	A	0.152377	0.135206	0.0992356	15	24917388	0.0105828	0.0528936	15	25162535	0.0324332	4.06e-06	44.9737	4734	class Lentisphaeria
rs2031282	A	G	A	G	0.122369	-0.0211327	0.184745	13	20113040	0.612286	0.0416973	13	20687179	0.0270329	4.38e-06	19.6808	4734	class Lentisphaeria
rs2825714	A	G	A	G	-0.13741	0.0557712	0.169487	21	19651652	0.187993	0.042362	21	21023966	0.0289246	1.72e-06	37.2233	4734	class Lentisphaeria
rs62570196	C	T	C	T	-0.21635	0.0236995	0.0421472	9	108323890	0.765033	0.079295	9	111086170	0.0439866	1.08e-06	20.3195	3712	class Lentisphaeria
rs72640280	A	G	A	G	0.220207	-0.0305312	0.0552602	1	11883735	0.660622	0.0695385	1	11943792	0.0486196	5.18e-06	19.6233	3816	class Lentisphaeria
rs77599476	A	G	A	G	0.230292	-0.00600263	0.0556006	20	62762910	0.931438	0.0697693	20	61394262	0.0480168	1.86e-06	25.7827	3722	class Lentisphaeria
rs1002941	G	A	G	A	0.107661	0.00422624	0.245449	15	100702485	0.908473	0.0367611	15	101242690	0.0233382	4.31e-06	14.894	4739	phylum Lentisphaerae
rs11770843	C	T	C	T	0.111896	0.0262889	0.329759	7	147098287	0.436351	0.0337743	7	146795379	0.0234776	1.14e-06	48.0731	4709	phylum Lentisphaerae
rs17114848	G	A	G	A	0.148972	0.135206	0.0992356	15	24917388	0.0105828	0.0528936	15	25162535	0.0324162	6.77e-06	45.6332	4739	phylum Lentisphaerae
rs2031282	A	G	A	G	0.120412	-0.0211327	0.184745	13	20113040	0.612286	0.0416973	13	20687179	0.0270263	5.86e-06	40.3942	4739	phylum Lentisphaerae
rs2825714	A	G	A	G	-0.138226	0.0557712	0.169487	21	19651652	0.187993	0.042362	21	21023966	0.0289096	1.5e-06	33.7574	4739	phylum Lentisphaerae
rs60995569	T	G	T	G	-0.16062	-0.0869478	0.109238	10	52170325	0.087448	0.050876	10	53930085	0.0336806	9.19e-06	34.4562	4737	phylum Lentisphaerae
rs62570196	C	T	C	T	-0.217203	0.0236995	0.0421472	9	108323890	0.765033	0.079295	9	111086170	0.0439621	9.64e-07	16.6017	3716	phylum Lentisphaerae
rs72640280	A	G	A	G	0.220185	-0.0305312	0.0552602	1	11883735	0.660622	0.0695385	1	11943792	0.0485947	5.19e-06	17.3815	3820	phylum Lentisphaerae
rs77599476	A	G	A	G	0.229981	-0.00600263	0.0556006	20	62762910	0.931438	0.0697693	20	61394262	0.0479918	1.9e-06	11.26	3726	phylum Lentisphaerae
rs1002941	G	A	G	A	0.105025	0.00422624	0.245449	15	100702485	0.908473	0.0367611	15	101242690	0.0233484	8.15e-06	34.7428	4734	order Victivallales
rs11770843	C	T	C	T	0.109431	0.0262889	0.329759	7	147098287	0.436351	0.0337743	7	146795379	0.0234879	1.91e-06	43.9516	4705	order Victivallales
rs17114848	G	A	G	A	0.152377	0.135206	0.0992356	15	24917388	0.0105828	0.0528936	15	25162535	0.0324332	4.06e-06	11.2363	4734	order Victivallales
rs2031282	A	G	A	G	0.122369	-0.0211327	0.184745	13	20113040	0.612286	0.0416973	13	20687179	0.0270329	4.38e-06	35.8126	4734	order Victivallales
rs2825714	A	G	A	G	-0.13741	0.0557712	0.169487	21	19651652	0.187993	0.042362	21	21023966	0.0289246	1.72e-06	27.6799	4734	order Victivallales
rs62570196	C	T	C	T	-0.21635	0.0236995	0.0421472	9	108323890	0.765033	0.079295	9	111086170	0.0439866	1.08e-06	14.4622	3712	order Victivallales
rs72640280	A	G	A	G	0.220207	-0.0305312	0.0552602	1	11883735	0.660622	0.0695385	1	11943792	0.0486196	5.18e-06	31.8705	3816	order Victivallales
rs77599476	A	G	A	G	0.230292	-0.00600263	0.0556006	20	62762910	0.931438	0.0697693	20	61394262	0.0480168	1.86e-06	34.0369	3722	order Victivallales
rs10031059	T	C	T	C	-0.121167	-0.0613164	0.235202	4	35356972	0.0992956	0.0372003	4	35358594	0.0225844	1.24e-07	28.9777	5526	genus Peptococcus
rs11001941	G	A	G	A	-0.195611	-0.0588605	0.0870625	10	76956272	0.290444	0.0556786	10	78716030	0.0392217	1.33e-06	32.3295	5607	genus Peptococcus
rs12069354	C	T	C	T	0.16763	-0.0503436	0.0627841	1	216050440	0.43987	0.0651771	1	216223782	0.03795	9.28e-06	38.8321	5352	genus Peptococcus
rs2054133	G	A	G	A	0.0895433	-0.0230144	0.363754	2	33466742	0.486729	0.0330894	2	33691809	0.0188332	2.14e-06	45.1177	5657	genus Peptococcus
rs36121075	A	G	A	G	-0.14067	-0.00505086	0.169153	20	44489376	0.90492	0.042285	20	43118017	0.030628	6.99e-06	28.3957	5301	genus Peptococcus
rs413827	G	A	G	A	0.110229	0.0249421	0.239579	14	57518394	0.500039	0.0369827	14	57985112	0.0237523	3.3e-06	48.3194	5482	genus Peptococcus
rs5770862	T	C	T	C	0.162018	-0.0237219	0.091966	22	50534684	0.663855	0.0545837	22	50973113	0.0356813	3.22e-06	29.9174	5431	genus Peptococcus
rs6918730	G	A	G	A	0.135311	-0.0112826	0.060085	6	98572413	0.865559	0.0666417	6	99020289	0.0289742	1.15e-06	37.9553	5656	genus Peptococcus
rs7033353	T	G	T	G	0.090152	0.0115506	0.524362	9	101833566	0.71543	0.0316823	9	104595848	0.018995	2.22e-06	31.7659	5657	genus Peptococcus
rs72850165	T	C	T	C	-0.134304	0.0407728	0.0773162	11	968356	0.494005	0.0596134	11	968356	0.0300423	5.74e-06	21.1852	5627	genus Peptococcus
rs74592222	G	A	G	A	0.137957	0.00876518	0.115767	1	75506015	0.860023	0.0497049	1	75971700	0.0302965	8.55e-06	21.2142	5329	genus Peptococcus
rs77681628	C	T	C	T	0.200307	0.0700429	0.0808865	13	90530302	0.227673	0.0580606	13	91182556	0.0387328	2.69e-07	16.1596	4842	genus Peptococcus
rs10036909	C	T	C	T	0.185519	-0.0837924	0.0412506	5	128525999	0.291611	0.0794547	5	127861692	0.0400881	8.05e-06	16.3619	4996	genus Senegalimassilia
rs11787826	C	A	C	A	0.081327	-0.00348894	0.408458	9	34332384	0.913549	0.0321375	9	34332382	0.0171154	2.63e-06	31.269	6923	genus Senegalimassilia
rs1990708	A	C	A	C	-0.109619	0.0681247	0.0783392	2	205789399	0.244583	0.0585461	2	206654123	0.0247785	8.91e-06	12.762	6923	genus Senegalimassilia
rs2017373	C	T	C	T	0.0782258	0.0716285	0.363339	14	33962790	0.0296353	0.0329337	14	34431996	0.0176841	9.5e-06	33.5631	6923	genus Senegalimassilia
rs7225245	G	A	G	A	0.079173	-0.00285444	0.430872	17	50302254	0.928961	0.0320177	17	48379615	0.0170421	4.18e-06	25.6067	6923	genus Senegalimassilia
rs10044993	C	A	C	A	0.139547	0.00198308	0.085592	5	59128613	0.972125	0.0567519	5	58424440	0.0316748	8.07e-06	49.3193	4209	genus Hungatella
rs13128780	T	C	T	C	-0.149725	-8.3369e-05	0.188316	4	165137846	0.998354	0.0404004	4	166058998	0.0312777	1.75e-06	30.1125	3999	genus Hungatella
rs13249325	T	G	T	G	-0.100023	0.0253817	0.46911	8	14996016	0.423012	0.0316793	8	14853525	0.0225883	9.69e-06	25.5471	4209	genus Hungatella
rs17092615	G	A	G	A	0.152235	-0.00814007	0.138473	14	95507282	0.858453	0.0456424	14	95973619	0.0337867	7.38e-06	48.0832	4009	genus Hungatella
rs72759041	G	T	G	T	-0.126025	0.0447352	0.208388	15	89034145	0.251284	0.0389939	15	89577376	0.0282242	3.86e-06	35.7428	3910	genus Hungatella
rs10048062	C	T	C	T	-0.147352	-0.0465237	0.0889845	15	97933690	0.405533	0.0559326	15	98476920	0.0336531	8.59e-06	20.5586	3800	genus Howardella
rs12452946	A	G	A	G	-0.105833	-0.0131374	0.497535	17	17349974	0.677876	0.0316287	17	17253288	0.0228941	3.8e-06	48.4299	3800	genus Howardella
rs1484873	A	G	A	G	-0.227831	0.0470674	0.152625	18	45627020	0.28703	0.0442089	18	43206985	0.046335	2.56e-06	45.0463	3608	genus Howardella
rs17167098	G	A	G	A	-0.169366	-0.0395709	0.136697	7	133469602	0.39177	0.0462053	7	133154356	0.0352068	1.12e-06	38.8845	3586	genus Howardella
rs2154047	C	A	C	A	-0.192557	0.0861851	0.088504	14	94986460	0.121559	0.0556657	14	95452797	0.0420093	9.97e-06	15.0378	3623	genus Howardella
rs36081916	T	C	T	C	-0.18123	0.0476018	0.0888468	7	93898102	0.396406	0.0561304	7	93527414	0.0402987	4.7e-06	28.2579	3216	genus Howardella
rs3791893	A	G	A	G	0.147035	-0.0303024	0.143765	2	217954673	0.502343	0.045173	2	218819396	0.034023	9.5e-06	15.0618	3795	genus Howardella
rs609430	T	G	T	G	-0.112045	0.00715914	0.34838	4	168257164	0.828826	0.0331124	4	169178315	0.0239328	3.34e-06	40.5351	3798	genus Howardella
rs672217	G	A	G	A	0.164146	0.0363067	0.197982	18	62457901	0.360791	0.039729	18	60125134	0.0349993	3.52e-06	47.692	3611	genus Howardella
rs901099	T	G	T	G	-0.12718	0.00154683	0.299226	11	78190241	0.964254	0.0345147	11	77901287	0.0250924	6.53e-07	17.5225	3647	genus Howardella
rs10065321	T	C	T	C	-0.0512828	0.00296318	0.414378	5	142477850	0.926387	0.0320721	5	141857415	0.0108105	2.1e-06	12.9543	17589	genus Subdoligranulum
rs10497836	C	T	C	T	-0.0524065	0.09275	0.212241	2	199423995	0.0160661	0.0385268	2	200288718	0.0118697	8.38e-06	34.3054	17579	genus Subdoligranulum
rs1667315	G	A	G	A	0.0485017	0.00591162	0.391203	2	231544032	0.855045	0.0323596	2	232408743	0.0107452	6.72e-06	34.2374	17586	genus Subdoligranulum
rs2114677	C	T	C	T	-0.104176	0.0735035	0.115127	10	123713421	0.135648	0.0492586	10	125472937	0.0230829	2.72e-06	24.8204	15566	genus Subdoligranulum
rs2171249	C	T	C	T	0.106744	-0.0391582	0.0745207	6	153372894	0.528866	0.0621819	6	153694029	0.0233213	4.51e-06	30.0598	14679	genus Subdoligranulum
rs35940633	G	A	G	A	-0.0511008	0.0207634	0.324751	14	86467554	0.537898	0.0337071	14	86933898	0.011001	4.22e-06	28.5461	17582	genus Subdoligranulum
rs3761728	T	G	T	G	-0.0543458	0.0699355	0.25209	4	48988868	0.0547999	0.036416	4	48990885	0.0118866	3.87e-06	10.9718	17570	genus Subdoligranulum
rs4347804	A	G	A	G	0.166063	-0.0965416	0.031856	2	217351124	0.285299	0.0903531	2	218215847	0.0357483	2.18e-06	12.5222	4312	genus Subdoligranulum
rs6555306	T	C	T	C	-0.0740777	-0.0746927	0.141134	5	4671270	0.099481	0.0453405	5	4671383	0.0155463	2.81e-06	42.7094	17591	genus Subdoligranulum
rs75158211	T	C	T	C	-0.072343	-0.0087848	0.148432	19	29153787	0.843686	0.0445521	19	29644694	0.015933	7.52e-06	15.4955	17165	genus Subdoligranulum
rs76528319	G	T	G	T	-0.143279	0.0988252	0.0824144	5	118463753	0.0861073	0.0575805	5	117799448	0.0310662	7.41e-06	33.5541	8468	genus Subdoligranulum
rs10070053	A	G	A	G	0.0594312	-0.0764209	0.413218	5	34794684	0.017138	0.0320593	5	34794789	0.0135375	7.65e-06	38.8068	11473	genus Coprococcus2
rs12634070	T	C	T	C	0.0736486	-0.0292677	0.257257	3	180827092	0.418661	0.036189	3	180544880	0.0164921	9.95e-06	16.5639	11457	genus Coprococcus2
rs2482516	C	T	C	T	0.0754415	0.0161444	0.226248	9	25554070	0.670873	0.0379912	9	25554068	0.0164619	4.72e-06	12.3971	11483	genus Coprococcus2
rs35890118	A	G	A	G	-0.066536	-0.0120637	0.252668	10	127917495	0.740524	0.0364286	10	129715759	0.0147661	8.26e-06	26.6492	11478	genus Coprococcus2
rs61823518	A	C	A	C	-0.0955381	-0.0288282	0.106775	1	223514894	0.573971	0.0512762	1	223688236	0.0215724	6.68e-06	13.8446	10980	genus Coprococcus2
rs6677933	C	T	C	T	-0.0804405	0.00710063	0.14665	1	111596386	0.87383	0.0447157	1	112139008	0.0164216	1.19e-06	14.7712	11483	genus Coprococcus2
rs72680320	T	C	T	C	-0.0649382	-0.0129856	0.335653	4	130204631	0.698651	0.0335421	4	131125786	0.013919	2.27e-06	28.8853	11009	genus Coprococcus2
rs9426473	A	G	A	G	0.0727361	0.0411732	0.258883	1	4150395	0.253121	0.0360283	1	4210455	0.0161662	6.31e-06	23.4824	11486	genus Coprococcus2
rs11779863	G	A	G	A	-0.0772768	-0.0135882	0.159156	8	15549321	0.755355	0.0436097	8	15406830	0.0172171	6.69e-06	36.691	10353	order Mollicutes RF9
rs12566890	T	G	T	G	-0.103134	0.119595	0.131767	1	61385192	0.00806009	0.0451379	1	61850864	0.0241775	8.11e-06	38.4384	10339	order Mollicutes RF9
rs13100746	C	T	C	T	0.0638979	-0.0126565	0.445111	3	166128718	0.689754	0.0317056	3	165846506	0.0142685	7.29e-06	23.2316	10359	order Mollicutes RF9
rs17235252	T	C	T	C	-0.122002	0.0592017	0.119125	7	82906721	0.225384	0.0488328	7	82536037	0.0255463	2.16e-06	11.1979	9531	order Mollicutes RF9
rs3932485	C	T	C	T	0.0626209	0.0253054	0.391565	3	184475694	0.433389	0.0323018	3	184193482	0.0141623	9.93e-06	11.096	10359	order Mollicutes RF9
rs515984	T	C	T	C	-0.0875451	0.103927	0.115812	10	3479267	0.0359766	0.0495554	10	3521459	0.0190685	6.61e-06	45.0431	10359	order Mollicutes RF9
rs638542	G	A	G	A	-0.070592	-0.0360371	0.288077	1	109302630	0.300935	0.0348376	1	109845252	0.0157049	5.17e-06	36.2819	9970	order Mollicutes RF9
rs74603314	T	C	T	C	0.230767	0.00514977	0.0402736	14	46050515	0.949439	0.0812127	14	46519718	0.0489701	2.28e-06	38.003	4033	order Mollicutes RF9
rs76373661	G	A	G	A	0.0908218	-0.0795945	0.15942	3	3729464	0.0647575	0.0430957	3	3771148	0.0202986	5.16e-06	17.4377	10359	order Mollicutes RF9
rs7706512	G	A	G	A	0.0657351	0.000589762	0.521838	5	17443545	0.985089	0.0315569	5	17443654	0.0138979	2.27e-06	22.1561	10359	order Mollicutes RF9
rs7801843	A	G	A	G	-0.0869495	0.0607476	0.152307	7	4066073	0.166345	0.0438914	7	4105705	0.0194509	9.47e-06	28.7082	10359	order Mollicutes RF9
rs7853673	G	A	G	A	-0.0624389	-0.00444816	0.462833	9	113948961	0.888257	0.031657	9	116711241	0.0139833	6.73e-06	39.5484	10359	order Mollicutes RF9
rs949341	G	A	G	A	0.0656602	-0.00721016	0.278297	11	112516062	0.838681	0.0354166	11	112386785	0.0147216	7.73e-06	11.0496	10355	order Mollicutes RF9
rs1007475	G	T	G	T	0.118065	-0.0433559	0.277621	6	148082269	0.220407	0.0353797	6	148403405	0.0261271	7.92e-06	39.6475	3482	genus Butyrivibrio
rs11761679	T	C	T	C	0.154775	-0.0207214	0.140209	7	150899841	0.649277	0.045565	7	150596929	0.0321539	2.2e-06	23.978	3482	genus Butyrivibrio
rs142855850	A	G	A	G	0.205013	-0.10965	0.0965958	10	22298971	0.041011	0.0536602	10	22587900	0.0457138	6.86e-06	21.5332	3234	genus Butyrivibrio
rs16934069	T	C	T	C	-0.133784	-0.00264713	0.180134	9	116930885	0.94913	0.0414918	9	119693164	0.0299444	8.86e-06	22.4661	3482	genus Butyrivibrio
rs16941336	C	T	C	T	0.127488	-0.0245415	0.230571	17	20672384	0.515416	0.0377314	17	20575697	0.0267936	1.53e-06	17.9371	3482	genus Butyrivibrio
rs17163238	G	A	G	A	0.140987	-6.96954e-05	0.192083	5	129640328	0.998615	0.0401444	5	128976021	0.0309117	5.51e-06	32.3068	3482	genus Butyrivibrio
rs4537857	T	C	T	C	-0.12459	-0.0184033	0.333337	13	26718529	0.581369	0.0333765	13	27292666	0.0260992	1.8e-06	35.5148	3482	genus Butyrivibrio
rs486484	A	G	A	G	-0.108349	0.0517862	0.425114	20	830864	0.105401	0.0319823	20	811507	0.0240008	6.61e-06	30.8538	3456	genus Butyrivibrio
rs4928024	A	G	A	G	-0.17471	0.000685732	0.185447	3	54254476	0.986587	0.0407907	3	54288503	0.0389333	8.19e-06	11.3401	3481	genus Butyrivibrio
rs72723662	C	T	C	T	0.224078	0.0251293	0.143815	14	75599220	0.58396	0.045889	14	76065563	0.0449336	7.86e-07	13.3939	3073	genus Butyrivibrio
rs74622183	A	G	A	G	-0.201027	-0.038214	0.0885995	14	33681771	0.492528	0.0556817	14	34150977	0.0428204	2.46e-06	20.8543	3478	genus Butyrivibrio
rs77356209	T	C	T	C	0.216874	-0.0107314	0.046084	18	10267736	0.886624	0.0752676	18	10267733	0.0483299	6.66e-06	16.9686	3379	genus Butyrivibrio
rs7752361	A	G	A	G	-0.11923	0.0216907	0.480346	6	111459502	0.492967	0.0316377	6	111780705	0.0239975	7.69e-07	11.7256	3481	genus Butyrivibrio
rs7763512	G	A	G	A	0.119846	-0.048865	0.42373	6	21959860	0.126724	0.0319975	6	21960091	0.0253367	3.11e-06	33.7914	3259	genus Butyrivibrio
rs9349693	A	G	A	G	0.117973	0.00610792	0.29158	6	54074926	0.860547	0.0347677	6	53939724	0.0259861	5.55e-06	26.2993	3482	genus Butyrivibrio
rs10084203	A	G	A	G	0.0549699	0.0578082	0.130186	2	190439423	0.218757	0.0470046	2	191304149	0.0123563	8.59e-06	39.7901	17135	genus Butyricicoccus
rs12034718	A	G	A	G	0.0701199	-0.0323337	0.223852	1	66913912	0.394286	0.0379561	1	67379595	0.0158214	9.58e-06	42.0352	16237	genus Butyricicoccus
rs12585793	T	C	T	C	-0.262206	0.0518223	0.0287867	13	26444103	0.583815	0.0945973	13	27018240	0.0564729	5.79e-06	21.9241	3135	genus Butyricicoccus
rs2017189	G	T	G	T	-0.0506956	-0.0573652	0.472164	4	7458426	0.0698554	0.0316437	4	7460153	0.011024	3.87e-06	44.4756	17133	genus Butyricicoccus
rs4962426	G	T	G	T	0.0614216	0.0450661	0.195823	10	125219639	0.258972	0.0399231	10	126908208	0.0135979	7.38e-06	18.9208	16889	genus Butyricicoccus
rs56221232	T	C	T	C	0.0828027	0.00771553	0.100908	2	152596896	0.883262	0.0525453	2	153453410	0.0167401	7.62e-07	36.556	17133	genus Butyricicoccus
rs62478070	T	G	T	G	0.224039	0.062156	0.0259547	7	157895458	0.532149	0.0994925	7	157688150	0.0494959	5.94e-06	14.8075	4007	genus Butyricicoccus
rs7322368	T	C	T	C	0.0815733	-0.00639821	0.090324	13	99561736	0.908123	0.0554406	13	100213990	0.0183167	5.52e-06	27.8098	17134	genus Butyricicoccus
rs10090365	A	G	A	G	-0.0834413	-0.0162969	0.478693	8	137625956	0.606176	0.0316113	8	138638199	0.0180989	4.17e-06	11.1351	6145	genus Candidatus Soleaferrea
rs10809135	T	C	T	C	0.0834858	0.0297916	0.443857	9	10611282	0.354301	0.0321626	9	10611282	0.0182426	5.47e-06	46.9142	5999	genus Candidatus Soleaferrea
rs36155147	C	T	C	T	0.104966	0.106034	0.339296	7	312402	0.00138213	0.0331526	7	352368	0.0240995	5.41e-06	22.5458	5958	genus Candidatus Soleaferrea
rs4294381	T	C	T	C	0.112197	0.0603771	0.157169	1	224500405	0.164044	0.0433869	1	224688107	0.023186	1.37e-06	43.3062	6145	genus Candidatus Soleaferrea
rs4678258	T	C	T	C	0.0986136	-0.0685148	0.242603	3	138226350	0.0637192	0.0369523	3	137945192	0.0215646	5.53e-06	35.4995	6101	genus Candidatus Soleaferrea
rs6489992	A	G	A	G	-0.0840437	-0.0151529	0.370773	12	114914964	0.643355	0.0327268	12	115352769	0.0187031	7.89e-06	42.316	6142	genus Candidatus Soleaferrea
rs6494306	A	G	A	G	-0.0969304	0.00701256	0.325001	15	62102341	0.835626	0.0337968	15	62394540	0.0214221	5.8e-06	48.1729	6145	genus Candidatus Soleaferrea
rs7400877	T	C	T	C	-0.0951085	0.0192508	0.212821	14	75937199	0.617374	0.0385342	14	76403542	0.0212799	9.29e-06	16.3323	6145	genus Candidatus Soleaferrea
rs9973954	A	G	A	G	0.0892075	-0.00895687	0.35672	2	19686146	0.786939	0.0331382	2	19885907	0.0195401	5.95e-06	33.4147	6145	genus Candidatus Soleaferrea
rs10093275	C	T	C	T	0.0534595	0.0341138	0.330145	8	68820652	0.309435	0.0335631	8	69732887	0.011677	5.35e-06	34.0105	18335	family Ruminococcaceae
rs10166469	T	C	T	C	-0.053336	0.00536946	0.253516	2	29606301	0.882422	0.0363049	2	29829167	0.0120209	8.52e-06	37.4993	18314	family Ruminococcaceae
rs1158100	A	G	A	G	-0.0490539	0.0361315	0.432945	8	4698162	0.2571	0.0318825	8	4555684	0.0109865	8.61e-06	21.8981	18333	family Ruminococcaceae
rs1612733	T	C	T	C	0.108708	0.0805191	0.0544428	1	107118984	0.255641	0.0708324	1	107661606	0.0238006	4.22e-06	41.3447	15016	family Ruminococcaceae
rs17376049	T	C	T	C	0.0848534	0.0643794	0.108801	1	60959595	0.204477	0.0507364	1	61425267	0.0172114	7.3e-07	39.4051	18333	family Ruminococcaceae
rs2113833	T	C	T	C	0.169146	-0.0973677	0.032694	2	217352078	0.275983	0.0893783	2	218216801	0.0355009	1.14e-06	43.0641	4140	family Ruminococcaceae
rs3009418	C	A	C	A	0.0927607	-0.0794604	0.0479999	1	148272338	0.287729	0.0747429	1	147744468	0.0210123	8.69e-06	24.5979	16407	family Ruminococcaceae
rs55793120	T	C	T	C	0.13822	0.0209884	0.0613852	12	46990335	0.75238	0.0665236	12	47384118	0.0266152	1.44e-07	39.9195	12405	family Ruminococcaceae
rs56199908	T	C	T	C	-0.199327	0.0560678	0.0542901	9	2801371	0.427738	0.0706974	9	2801371	0.0410444	1.66e-06	34.6374	5618	family Ruminococcaceae
rs76724913	T	G	T	G	0.0901053	0.00713037	0.0974397	1	24147179	0.894037	0.0535324	1	24473669	0.0203104	9.6e-06	35.3025	17516	family Ruminococcaceae
rs10093861	G	A	G	A	-0.0568869	0.0361186	0.408122	8	120232167	0.261277	0.0321518	8	121244406	0.0121152	3.06e-06	28.9148	13772	genus Lachnospiraceae FCS020 group
rs1254846	G	A	G	A	0.105963	-0.0128982	0.144583	10	43850646	0.774146	0.0449484	10	44346094	0.0232501	5.6e-06	45.9624	13172	genus Lachnospiraceae FCS020 group
rs1363769	T	C	T	C	-0.200628	0.0043112	0.032041	19	17754496	0.96196	0.0903918	19	17865305	0.0449372	1.58e-06	12.43	3555	genus Lachnospiraceae FCS020 group
rs2322265	C	T	C	T	-0.0666305	-0.0571781	0.266521	4	165666933	0.112316	0.0360093	4	166588085	0.0141577	5.21e-06	32.8263	13772	genus Lachnospiraceae FCS020 group
rs2862811	T	C	T	C	0.0564927	-0.0176808	0.300458	3	166278627	0.607807	0.0344517	3	165996415	0.0121736	3.92e-06	29.8756	13772	genus Lachnospiraceae FCS020 group
rs35035870	T	C	T	C	-0.190615	0.0199703	0.039441	11	3227646	0.805844	0.0812489	11	3248876	0.0414403	2.62e-06	35.9713	5642	genus Lachnospiraceae FCS020 group
rs3999074	G	T	G	T	-0.0550587	-0.0740752	0.492201	10	63803887	0.0195164	0.0317169	10	65563647	0.0121847	6.55e-06	29.8773	13772	genus Lachnospiraceae FCS020 group
rs4452603	T	G	T	G	0.0604208	-0.0279671	0.272051	6	71256565	0.433784	0.0357302	6	71966268	0.0135965	8.98e-06	39.5349	13487	genus Lachnospiraceae FCS020 group
rs7249113	G	A	G	A	0.0679483	0.020521	0.297544	19	2571234	0.553418	0.034626	19	2571232	0.0133496	3.72e-07	35.3328	13534	genus Lachnospiraceae FCS020 group
rs72793667	A	G	A	G	-0.116881	-0.00345279	0.0396335	2	53719294	0.966088	0.0812124	2	53946431	0.0246589	1.63e-06	32.0201	12396	genus Lachnospiraceae FCS020 group
rs9308097	A	G	A	G	0.055381	0.00447628	0.493562	4	164865326	0.887427	0.031621	4	165786478	0.0123659	7.47e-06	13.9523	13542	genus Lachnospiraceae FCS020 group
rs9788306	C	T	C	T	-0.062804	-0.0181221	0.287647	13	39845177	0.604481	0.0349871	13	40419314	0.0130744	1.39e-06	14.6307	13772	genus Lachnospiraceae FCS020 group
rs10093869	A	G	A	G	-0.0577795	-0.0847235	0.423908	8	1318658	0.0080837	0.0319886	8	1266824	0.0125389	3.67e-06	29.6156	14218	genus Odoribacter
rs10423795	C	T	C	T	0.0550695	-0.0669337	0.382991	19	49019831	0.040024	0.0325949	19	49523088	0.0121164	6.58e-06	15.7592	14135	genus Odoribacter
rs28417404	A	G	A	G	-0.0726896	0.0271577	0.096271	14	70477507	0.613673	0.0537948	14	70944224	0.0161372	3.68e-06	30.723	14698	genus Odoribacter
rs4793970	A	G	A	G	-0.0576329	0.0397361	0.362945	17	48686600	0.229037	0.0330352	17	46763962	0.0129154	6.03e-06	19.6108	14687	genus Odoribacter
rs6856150	G	A	G	A	0.0881922	-0.00403854	0.122807	4	11905935	0.933089	0.0481014	4	11907559	0.0194146	6.06e-06	28.9511	14597	genus Odoribacter
rs74553962	T	G	T	G	0.121449	0.0314294	0.0760215	8	68765245	0.601316	0.060151	8	69677480	0.0264106	9.49e-06	16.9016	11803	genus Odoribacter
rs77779484	G	A	G	A	-0.133489	-0.0994759	0.0610314	12	67262163	0.134345	0.0664419	12	67655943	0.0268526	6.56e-07	38.9012	11935	genus Odoribacter
rs10098492	T	C	T	C	0.132323	-0.0475645	0.0576093	8	112097527	0.483756	0.0679227	8	113109756	0.0293688	6.41e-06	18.9563	7361	genus Enterorhabdus
rs114731706	T	G	T	G	0.182308	0.128143	0.0319525	2	19412192	0.155914	0.0903086	2	19611953	0.0382298	2.17e-06	21.8315	5956	genus Enterorhabdus
rs2051957	C	T	C	T	0.0843291	0.0931891	0.198564	7	90080569	0.0196309	0.0399382	7	89709883	0.0189864	8.9e-06	42.9032	7524	genus Enterorhabdus
rs3017103	A	G	A	G	0.0980897	-0.00953933	0.190776	11	62406721	0.813522	0.0404407	11	62174193	0.0208995	2.94e-06	39.8627	7524	genus Enterorhabdus
rs73331712	T	C	T	C	0.26199	0.0102741	0.0411592	12	69121322	0.896964	0.0793377	12	69515102	0.055123	4.85e-06	10.5748	3109	genus Enterorhabdus
rs77655283	G	A	G	A	0.132988	0.0627007	0.070528	2	235531235	0.309539	0.0617018	2	236439879	0.0298306	5.88e-06	13.879	7494	genus Enterorhabdus
rs1010560	C	A	C	A	0.0580232	0.035449	0.268084	1	29927454	0.321253	0.035739	1	30400301	0.0122722	1.96e-06	19.99	16723	genus Coprococcus1
rs12794898	G	T	G	T	0.0903299	-0.0730259	0.12922	11	124684165	0.122873	0.0473326	11	124554061	0.0197212	4.92e-06	11.9102	15186	genus Coprococcus1
rs1519491	T	C	T	C	0.0499197	-0.0376006	0.397168	2	21856898	0.245286	0.032362	2	22079770	0.0113558	8.95e-06	27.2825	16733	genus Coprococcus1
rs1576241	A	G	A	G	-0.0510343	-0.0106747	0.381427	6	71819574	0.742891	0.0325421	6	72529277	0.0109535	3.33e-06	33.2058	16729	genus Coprococcus1
rs1762123	C	T	C	T	-0.0891532	0.0132576	0.102154	6	149966958	0.800446	0.0524495	6	150288094	0.0198554	8.01e-06	33.0892	16724	genus Coprococcus1
rs2907920	A	G	A	G	0.0561173	-0.0178647	0.284476	19	2600719	0.610373	0.0350603	19	2600717	0.0126824	7.65e-06	46.682	16040	genus Coprococcus1
rs4277593	G	A	G	A	-0.0585649	-0.0345324	0.409868	20	4338773	0.283343	0.0321878	20	4319420	0.0109914	1.14e-07	23.7452	16651	genus Coprococcus1
rs56405618	A	G	A	G	-0.08963	0.0120569	0.115658	4	173547165	0.807925	0.0495955	4	174468316	0.0186508	1.57e-06	20.5857	16379	genus Coprococcus1
rs73031725	T	C	T	C	0.167591	0.0577255	0.0312574	11	134752388	0.527391	0.0913389	11	134622282	0.0355224	1.98e-06	36.615	7206	genus Coprococcus1
rs73167075	T	C	T	C	0.0573137	-0.0508154	0.211319	3	165975355	0.189294	0.0387115	3	165693143	0.0127573	8.57e-06	29.1125	16733	genus Coprococcus1
rs74101919	T	C	T	C	-0.0718989	-0.00305789	0.107821	1	94958765	0.952259	0.051075	1	95424321	0.0144651	1.03e-06	46.6751	16732	genus Coprococcus1
rs946513	C	T	C	T	0.205899	0.0363587	0.046474	10	15871821	0.633922	0.0763498	10	15913820	0.0460018	8.62e-06	15.3776	4310	genus Coprococcus1
rs10108398	G	A	G	A	0.0769142	-0.0108794	0.275247	8	58528265	0.758008	0.0353117	8	59440824	0.0153953	1.09e-06	42.4901	10932	class Mollicutes
rs11890098	A	G	A	G	0.074438	-0.00679234	0.278229	2	156676037	0.847116	0.0352301	2	157532549	0.0153389	9.57e-07	43.2883	11392	class Mollicutes
rs12566890	T	G	T	G	-0.101147	0.119595	0.131767	1	61385192	0.00806009	0.0451379	1	61850864	0.0230978	3.65e-06	28.7313	11371	class Mollicutes
rs17214486	C	A	C	A	0.06099	0.0224643	0.324504	14	96693337	0.507456	0.0338928	14	97159674	0.0135623	6.61e-06	30.0791	11387	class Mollicutes
rs2464826	A	C	A	C	0.0944239	0.0240092	0.112208	7	79860934	0.633101	0.0502951	7	79490250	0.0211806	8.4e-06	17.2999	10998	class Mollicutes
rs28537087	G	A	G	A	0.0820873	0.0304445	0.247056	15	94766447	0.40685	0.0367044	15	95309676	0.0188312	8.07e-06	22.5343	11382	class Mollicutes
rs3768491	A	G	A	G	-0.0681052	-0.0337598	0.288645	1	109423364	0.332043	0.0348037	1	109965986	0.0149061	4.23e-06	46.3894	11002	class Mollicutes
rs4885016	T	C	T	C	-0.0819606	0.0082206	0.134202	13	72596351	0.859292	0.0463721	13	73170489	0.0181628	7.27e-06	30.3697	11388	class Mollicutes
rs6043847	T	C	T	C	-0.114937	0.0439078	0.0584531	20	16278879	0.51641	0.0676661	20	16259524	0.0248606	4.55e-06	37.5576	11130	class Mollicutes
rs72901605	T	C	T	C	-0.0841852	0.0105024	0.115271	11	47082326	0.833191	0.0498664	11	47103877	0.0178119	3.26e-06	34.5506	10526	class Mollicutes
rs74603314	T	C	T	C	0.221639	0.00514977	0.0402736	14	46050515	0.949439	0.0812127	14	46519718	0.0462918	1.56e-06	15.3181	4499	class Mollicutes
rs78169027	A	G	A	G	-0.108283	0.11173	0.0619804	11	108568360	0.0931687	0.066549	11	108439087	0.0237289	5.88e-06	48.9745	10542	class Mollicutes
rs10108398	G	A	G	A	0.0769142	-0.0108794	0.275247	8	58528265	0.758008	0.0353117	8	59440824	0.0153953	1.09e-06	14.4293	10932	phylum Tenericutes
rs11890098	A	G	A	G	0.074438	-0.00679234	0.278229	2	156676037	0.847116	0.0352301	2	157532549	0.0153389	9.57e-07	26.8118	11392	phylum Tenericutes
rs12566890	T	G	T	G	-0.101147	0.119595	0.131767	1	61385192	0.00806009	0.0451379	1	61850864	0.0230978	3.65e-06	44.8315	11371	phylum Tenericutes
rs17214486	C	A	C	A	0.06099	0.0224643	0.324504	14	96693337	0.507456	0.0338928	14	97159674	0.0135623	6.61e-06	39.0478	11387	phylum Tenericutes
rs2464826	A	C	A	C	0.0944239	0.0240092	0.112208	7	79860934	0.633101	0.0502951	7	79490250	0.0211806	8.4e-06	19.445	10998	phylum Tenericutes
rs28537087	G	A	G	A	0.0820873	0.0304445	0.247056	15	94766447	0.40685	0.0367044	15	95309676	0.0188312	8.07e-06	25.2019	11382	phylum Tenericutes
rs3768491	A	G	A	G	-0.0681052	-0.0337598	0.288645	1	109423364	0.332043	0.0348037	1	109965986	0.0149061	4.23e-06	46.574	11002	phylum Tenericutes
rs4885016	T	C	T	C	-0.0819606	0.0082206	0.134202	13	72596351	0.859292	0.0463721	13	73170489	0.0181628	7.27e-06	15.5153	11388	phylum Tenericutes
rs6043847	T	C	T	C	-0.114937	0.0439078	0.0584531	20	16278879	0.51641	0.0676661	20	16259524	0.0248606	4.55e-06	14.2405	11130	phylum Tenericutes
rs72901605	T	C	T	C	-0.0841852	0.0105024	0.115271	11	47082326	0.833191	0.0498664	11	47103877	0.0178119	3.26e-06	27.4342	10526	phylum Tenericutes
rs74603314	T	C	T	C	0.221639	0.00514977	0.0402736	14	46050515	0.949439	0.0812127	14	46519718	0.0462918	1.56e-06	14.5323	4499	phylum Tenericutes
rs78169027	A	G	A	G	-0.108283	0.11173	0.0619804	11	108568360	0.0931687	0.066549	11	108439087	0.0237289	5.88e-06	12.8443	10542	phylum Tenericutes
rs10762312	G	A	G	A	-0.052368	-0.0349811	0.309965	10	69812107	0.304249	0.0340494	10	71571863	0.0118814	8.7e-06	34.6261	18028	family Porphyromonadaceae
rs10858364	G	T	G	T	0.055316	0.00946602	0.253122	9	135184235	0.799078	0.0371887	9	138076081	0.012085	4.31e-06	24.8054	18028	family Porphyromonadaceae
rs17065783	A	G	A	G	-0.059133	-0.0499121	0.158785	3	62049912	0.250421	0.0434272	3	62035586	0.0122235	1.79e-06	29.929	18028	family Porphyromonadaceae
rs1980561	A	G	A	G	-0.0485289	0.0179957	0.47298	14	62919798	0.56987	0.0316691	14	63386516	0.0109284	8.95e-06	11.2972	18028	family Porphyromonadaceae
rs35233670	T	C	T	C	-0.0473576	-0.0097134	0.52437	17	65754785	0.758293	0.0315653	17	63750903	0.010602	7.91e-06	20.6103	18024	family Porphyromonadaceae
rs35961441	A	C	A	C	0.0915257	-0.00273644	0.0380424	1	240766474	0.973463	0.0822622	1	240929774	0.0207306	8.37e-06	42.5501	16374	family Porphyromonadaceae
rs6953849	A	G	A	G	0.0718149	-0.00640434	0.178373	7	69786706	0.876746	0.0412929	7	69251692	0.0150724	2.44e-06	45.6996	18028	family Porphyromonadaceae
rs7330827	T	C	T	C	-0.103842	0.00195815	0.0591855	13	22957663	0.976618	0.0668097	13	23531802	0.0237355	8.05e-06	10.2024	13754	family Porphyromonadaceae
rs864093	A	C	A	C	-0.0527939	-0.00377639	0.21092	4	148904825	0.922519	0.0388272	4	149825977	0.0117499	9.6e-06	38.6504	18027	family Porphyromonadaceae
rs10131724	A	C	A	C	-0.199832	-0.0209931	0.099496	14	51752348	0.692923	0.0531618	14	52219066	0.0414577	2.39e-06	30.7431	5071	genus Eubacterium ruminantium group
rs10923018	G	A	G	A	0.0726438	0.0146646	0.579078	1	88057716	0.646632	0.0319876	1	88523399	0.0160924	6.8e-06	18.4304	7739	genus Eubacterium ruminantium group
rs11637981	G	T	G	T	-0.073258	0.0117452	0.5564	15	60997423	0.712085	0.0318248	15	61289622	0.0160888	5.44e-06	42.8901	7718	genus Eubacterium ruminantium group
rs13025464	T	C	T	C	-0.0737077	0.0122182	0.402843	2	200745922	0.704992	0.0322729	2	201610645	0.0163786	6.97e-06	25.1487	7738	genus Eubacterium ruminantium group
rs139749	C	T	C	T	-0.0845439	-0.000736107	0.341214	22	24907088	0.982434	0.0334324	22	25303055	0.0171791	8.59e-07	20.0167	7314	genus Eubacterium ruminantium group
rs16891896	G	A	G	A	-0.174787	-0.00105426	0.0852201	5	33897484	0.985086	0.0563977	5	33897589	0.0390573	2.38e-06	15.9695	4753	genus Eubacterium ruminantium group
rs17519472	C	T	C	T	0.107804	-0.0380066	0.138842	12	30208021	0.407893	0.0459234	12	30360954	0.0233984	4.7e-06	23.6138	7710	genus Eubacterium ruminantium group
rs209813	G	A	G	A	-0.103488	0.0490784	0.144903	6	11953400	0.272306	0.0447075	6	11953633	0.0236391	9.23e-06	46.8575	7264	genus Eubacterium ruminantium group
rs2116427	A	G	A	G	0.0911461	0.00563045	0.254777	5	121847301	0.876592	0.0362573	5	121182996	0.0182353	4.67e-07	32.9353	7739	genus Eubacterium ruminantium group
rs2229917	A	G	A	G	0.153538	-0.0221696	0.0419743	9	128218658	0.77832	0.0787525	9	130980937	0.0323922	2.16e-06	41.7778	7050	genus Eubacterium ruminantium group
rs2418654	C	T	C	T	-0.0748879	-0.0162204	0.433016	2	71020448	0.615255	0.0322738	2	71247578	0.0165852	6.17e-06	19.7774	7314	genus Eubacterium ruminantium group
rs2817174	C	T	C	T	-0.0734306	-0.0526982	0.396479	1	3127617	0.103417	0.0323598	1	3044181	0.0163687	7.87e-06	22.5516	7710	genus Eubacterium ruminantium group
rs57340348	T	C	T	C	-0.0979429	-0.0540098	0.202157	6	129708969	0.171331	0.0394826	6	130030114	0.0212166	4.93e-06	28.2383	7314	genus Eubacterium ruminantium group
rs606117	A	G	A	G	0.0833243	-0.0269119	0.272601	9	2539358	0.448156	0.0354808	9	2539358	0.018056	4.82e-06	40.1664	7263	genus Eubacterium ruminantium group
rs6676699	G	T	G	T	-0.0888124	-0.0302461	0.299727	1	198009151	0.38058	0.0344949	1	197978281	0.0196447	6.38e-06	28.2394	7708	genus Eubacterium ruminantium group
rs7000472	A	G	A	G	-0.0762282	-0.0106902	0.416667	8	137614025	0.739568	0.0321584	8	138626268	0.016523	4.07e-06	15.2738	7739	genus Eubacterium ruminantium group
rs72836424	C	T	C	T	-0.139825	0.0993574	0.111417	10	127239189	0.0490129	0.0504742	10	129037453	0.030069	2.62e-06	34.6149	7314	genus Eubacterium ruminantium group
rs73139629	A	C	A	C	-0.115098	0.0597498	0.091781	12	62912223	0.277017	0.0549653	12	63306003	0.0247909	5.36e-06	41.9513	7314	genus Eubacterium ruminantium group
rs12057990	C	T	C	T	0.0589878	-0.0583029	0.275436	1	99004713	0.0998872	0.0354338	1	99470269	0.0132268	8.97e-06	48.4436	14867	family Prevotellaceae
rs12118202	T	C	T	C	-0.0751986	0.0216553	0.180561	1	210508026	0.598268	0.0411	1	210681370	0.0147265	5.54e-07	14.8004	14869	family Prevotellaceae
rs13069367	A	C	A	C	-0.0539768	-0.0166885	0.406672	3	71752679	0.604983	0.032264	3	71801830	0.0119687	7.39e-06	20.1597	14860	family Prevotellaceae
rs148376875	T	G	T	G	0.084515	0.0499325	0.153405	3	170408919	0.257123	0.0440626	3	170126707	0.0179163	2.08e-06	37.4139	14289	family Prevotellaceae
rs2206482	T	G	T	G	-0.0569105	-0.0225321	0.395298	20	9790461	0.485337	0.0322927	20	9771109	0.0117486	1.3e-06	42.5308	14808	family Prevotellaceae
rs2278540	G	A	G	A	0.0554249	-0.0212326	0.364047	3	32367424	0.517931	0.0328405	3	32408916	0.0123265	8.44e-06	41.8663	14847	family Prevotellaceae
rs34660375	A	G	A	G	-0.0805894	-0.0055136	0.152093	5	180856881	0.901791	0.0446809	5	180283881	0.0178291	7.4e-06	40.5602	14289	family Prevotellaceae
rs3758087	T	C	T	C	0.0564199	0.0228402	0.276332	8	23857096	0.519053	0.0354219	8	23714609	0.0124655	8.61e-06	13.0058	14871	family Prevotellaceae
rs3860225	A	G	A	G	0.083936	-0.0631286	0.0905579	1	110619055	0.251079	0.0550029	1	111161677	0.0167936	5.5e-07	10.5903	14871	family Prevotellaceae
rs4493272	T	C	T	C	-0.0604992	-0.000464142	0.477605	2	118153336	0.98831	0.0316769	2	118910912	0.0118027	3.02e-07	34.2604	14867	family Prevotellaceae
rs4685827	T	C	T	C	-0.0679529	0.0958011	0.240955	3	4823193	0.00809692	0.0361786	3	4864877	0.0145407	2.77e-06	10.0265	14867	family Prevotellaceae
rs7252711	A	G	A	G	-0.0740876	-0.0130095	0.10929	19	17350190	0.797906	0.0508069	19	17460999	0.0161926	5.57e-06	21.5176	14540	family Prevotellaceae
rs7975087	C	A	C	A	-0.0601448	-0.0154978	0.173852	12	21251898	0.71199	0.0419784	12	21404832	0.0135454	7.59e-06	21.3625	14871	family Prevotellaceae
rs912860	G	A	G	A	-0.229046	0.0826884	0.0231	14	33237702	0.428363	0.104405	14	33706908	0.0483124	9.3e-07	25.9645	3479	family Prevotellaceae
rs9586501	G	A	G	A	0.0592681	0.020126	0.261694	13	104423473	0.574975	0.0358919	13	105075823	0.0127329	2.59e-06	19.3604	14868	family Prevotellaceae
rs9958960	G	A	G	A	-0.0914807	-0.0425689	0.153216	18	65351747	0.331155	0.0438046	18	63018983	0.0173611	1.06e-07	46.4991	14061	family Prevotellaceae
rs10138457	T	C	T	C	-0.113054	-0.0397703	0.0932442	14	101991715	0.463943	0.0543036	14	102458052	0.0261933	7.88e-06	41.3587	10968	genus Dialister
rs10938938	G	A	G	A	-0.0773514	-0.000774542	0.157624	4	23292736	0.985743	0.0433457	4	23294359	0.0170915	7.37e-06	43.2615	11401	genus Dialister
rs11071887	T	C	T	C	0.0662403	-0.0346957	0.324454	15	32662894	0.303681	0.0337319	15	32955095	0.0146315	5.91e-06	21.5639	11989	genus Dialister
rs11166701	G	A	G	A	-0.0655301	0.0291604	0.510463	8	137283482	0.35704	0.0316609	8	138295725	0.013186	5.51e-07	29.6445	11720	genus Dialister
rs2314294	T	C	T	C	0.0865932	0.0636925	0.135276	16	9243005	0.167841	0.0461816	16	9336862	0.0193719	8.08e-06	20.7085	11339	genus Dialister
rs2435610	A	C	A	C	0.0647131	-0.0736008	0.251787	7	151192947	0.043413	0.0364412	7	150890034	0.0143314	5.93e-06	24.1665	11984	genus Dialister
rs4747450	C	A	C	A	0.0668509	-0.0512346	0.223944	10	22910724	0.177925	0.0380312	10	23199653	0.0147685	5.84e-06	26.748	11987	genus Dialister
rs4753063	G	A	G	A	-0.0596297	0.0143997	0.446729	11	92533963	0.64966	0.0317009	11	92267129	0.0130052	4.86e-06	27.6604	11989	genus Dialister
rs75416973	A	G	A	G	0.0727223	0.00510424	0.222534	1	172840493	0.893414	0.0380955	1	172809633	0.016451	9.46e-06	37.3505	11402	genus Dialister
rs764177	C	A	C	A	-0.0601454	0.0137799	0.365154	3	45767957	0.675128	0.0328782	3	45809449	0.0135366	9.61e-06	38.0575	11988	genus Dialister
rs76680460	G	A	G	A	-0.161296	-0.0694745	0.0432516	9	25447082	0.378858	0.0789481	9	25447080	0.0364332	8.19e-06	26.7822	7176	genus Dialister
rs10140184	A	C	A	C	0.0576795	-0.0537532	0.473439	14	72715075	0.0932266	0.0320222	14	73181783	0.012599	4.96e-06	12.9177	12930	genus Eubacterium xylanophilum group
rs10917203	A	C	A	C	0.0612633	0.00365031	0.393761	1	22300773	0.910317	0.0324072	1	22627266	0.0130917	3.15e-06	18.0491	12930	genus Eubacterium xylanophilum group
rs112176119	C	T	C	T	-0.113455	-0.0340485	0.0937077	16	73662872	0.529876	0.0542005	16	73696771	0.0245762	3.33e-06	37.8651	12199	genus Eubacterium xylanophilum group
rs13239072	G	A	G	A	0.0687427	0.0162558	0.275589	7	43526745	0.645145	0.0352989	7	43566344	0.0142728	1.82e-06	21.282	13307	genus Eubacterium xylanophilum group
rs17830032	G	A	G	A	-0.160597	0.117471	0.0816911	20	59420451	0.0422348	0.0578331	20	57995506	0.0310515	2.39e-07	43.0217	9527	genus Eubacterium xylanophilum group
rs1999224	G	T	G	T	-0.0949051	-0.113737	0.0972076	9	127735841	0.0327499	0.0532691	9	130498120	0.0203503	3.75e-06	30.1725	13309	genus Eubacterium xylanophilum group
rs2012708	A	G	A	G	0.0573202	0.00165455	0.344562	16	84756953	0.9603	0.0332392	16	84790559	0.0126905	6.53e-06	44.5946	13306	genus Eubacterium xylanophilum group
rs2213117	T	G	T	G	0.0877797	0.0127116	0.162725	11	131139765	0.768645	0.0432152	11	131009660	0.0189012	4.21e-06	45.548	12878	genus Eubacterium xylanophilum group
rs75586835	A	G	A	G	-0.114498	-0.0899758	0.070711	4	86970786	0.147084	0.0620562	4	87891938	0.0263455	9.39e-06	24.1853	12550	genus Eubacterium xylanophilum group
rs10147907	T	G	T	G	0.172263	0.00969881	0.0773902	14	89018029	0.871806	0.0601049	14	89484373	0.039601	8.27e-06	21.9182	3833	genus Eubacterium fissicatena group
rs11818408	G	A	G	A	0.10585	0.0232154	0.395878	10	94998710	0.473647	0.0323985	10	96758467	0.0237114	8.2e-06	14.4593	3590	genus Eubacterium fissicatena group
rs11876297	T	C	T	C	0.131469	-0.0555941	0.282204	18	48226901	0.119219	0.0356816	18	45753272	0.0281712	2.67e-06	10.3214	3396	genus Eubacterium fissicatena group
rs151257695	A	G	A	G	0.20951	0.0807673	0.0707359	7	73629231	0.191445	0.0618283	7	73043561	0.0454847	3.1e-06	41.8284	3587	genus Eubacterium fissicatena group
rs1768152	T	C	T	C	0.139489	0.00265383	0.10498	3	39563463	0.95916	0.0518248	3	39604954	0.0316186	8.7e-06	22.3357	3590	genus Eubacterium fissicatena group
rs2733072	G	A	G	A	0.109644	-0.0277147	0.504257	8	5576177	0.381482	0.0316678	8	5433699	0.0228306	1.49e-06	34.7099	3833	genus Eubacterium fissicatena group
rs3771393	C	T	C	T	0.130842	-0.048372	0.193678	2	70918116	0.225139	0.0398788	2	71145246	0.0266671	7.38e-07	23.9567	3792	genus Eubacterium fissicatena group
rs6934739	A	G	A	G	0.111463	0.0351919	0.332639	6	39972698	0.293351	0.0334906	6	39940437	0.0252788	9.75e-06	35.7366	3831	genus Eubacterium fissicatena group
rs7104872	G	A	G	A	0.138612	0.0675622	0.110885	11	115294391	0.181442	0.0505581	11	115165111	0.0291906	2.73e-06	44.7735	3829	genus Eubacterium fissicatena group
rs10148250	G	A	G	A	0.0861928	1.22175e-06	0.417794	14	106605442	0.99997	0.0328332	14	107061448	0.0193381	8.67e-06	25.1214	5453	class Melainabacteria
rs10738747	G	A	G	A	0.0814624	-0.00929682	0.434431	9	26184580	0.770474	0.0318651	9	26184578	0.0184409	9.96e-06	15.9066	5884	class Melainabacteria
rs11150282	T	C	T	C	0.0989488	0.00818131	0.359808	16	80459808	0.804351	0.0330264	16	80493705	0.0196972	6.03e-07	15.8578	5873	class Melainabacteria
rs113884518	T	C	T	C	-0.205352	-0.128757	0.024542	9	24648999	0.210375	0.102797	9	24648997	0.0454982	8.06e-06	29.9474	4442	class Melainabacteria
rs28678345	T	C	T	C	0.214848	0.0108848	0.0488056	17	55828967	0.882583	0.0736974	17	53906328	0.0470878	6.69e-06	38.3614	4323	class Melainabacteria
rs367480	G	A	G	A	-0.083758	-0.051868	0.358417	11	2916401	0.116236	0.0330207	11	2937631	0.0185796	8.2e-06	39.4354	5887	class Melainabacteria
rs4129395	G	A	G	A	0.0896187	0.0207816	0.486103	9	113213109	0.510324	0.0315669	9	115975389	0.0185106	1.48e-06	46.8153	5887	class Melainabacteria
rs789069	A	C	A	C	-0.103539	0.0252254	0.140743	18	1008277	0.5784	0.0453919	18	1008278	0.0234287	6.85e-06	34.2117	5879	class Melainabacteria
rs79790072	T	C	T	C	0.226722	-0.0695314	0.0308205	15	100207478	0.449741	0.0919914	15	100747683	0.0487841	3.29e-06	41.3383	4107	class Melainabacteria
rs9864379	T	C	T	C	-0.159735	-0.0302967	0.149933	3	14265449	0.494734	0.0443714	3	14306949	0.0292553	5.36e-08	13.8907	5777	class Melainabacteria
rs10150232	A	G	A	G	0.0567088	-0.034802	0.199268	14	29948802	0.378775	0.0395407	14	30418008	0.0124877	6.68e-06	13.3062	16117	genus Anaerotruncus
rs11018566	A	G	A	G	-0.156465	0.169759	0.0531295	11	89307058	0.0161098	0.0705444	11	89040226	0.0366032	6.14e-06	31.4816	6278	genus Anaerotruncus
rs115414803	A	C	A	C	-0.144356	-0.0542318	0.0623358	4	87242091	0.407701	0.0655016	4	88163243	0.0317524	6.83e-06	30.8009	9273	genus Anaerotruncus
rs1272208	G	T	G	T	-0.0611743	0.0254156	0.238321	9	76015978	0.494698	0.0372196	9	78630894	0.0129831	4.28e-06	38.4267	16117	genus Anaerotruncus
rs1431492	C	T	C	T	-0.0654996	-0.02068	0.157275	3	151137584	0.633855	0.0434172	3	150855371	0.0146188	7.36e-06	14.5756	16560	genus Anaerotruncus
rs17734739	T	C	T	C	0.0660052	0.0347354	0.140768	2	210798978	0.442815	0.0452608	2	211663702	0.014908	7.43e-06	13.8313	15927	genus Anaerotruncus
rs34449434	A	C	A	C	-0.0497004	-0.067164	0.393768	12	76129875	0.0423809	0.0330896	12	76523655	0.0113402	9.85e-06	36.5077	16117	genus Anaerotruncus
rs4669806	G	T	G	T	0.0576389	0.0306524	0.213136	2	12060626	0.426074	0.0385115	2	12200752	0.0122994	2.42e-06	33.4318	16566	genus Anaerotruncus
rs6494922	A	G	A	G	0.0903106	0.0218915	0.0539235	15	33167666	0.755367	0.0702618	15	33459867	0.0202257	6.62e-06	49.2204	16067	genus Anaerotruncus
rs6563550	T	C	T	C	0.0877135	-0.116242	0.077432	13	37484276	0.0490287	0.0590558	13	38058413	0.0176745	2.35e-07	33.8662	16566	genus Anaerotruncus
rs7155595	C	A	C	A	0.0539336	0.0529784	0.302459	14	77036203	0.124069	0.0344482	14	77502546	0.0118903	7.55e-06	24.2369	16553	genus Anaerotruncus
rs8005030	C	T	C	T	0.0554447	-0.0205	0.331984	14	30137993	0.540716	0.0335115	14	30607199	0.0117854	2.28e-06	29.2778	16548	genus Anaerotruncus
rs9347879	T	C	T	C	0.050618	-0.041317	0.487949	6	164594228	0.190999	0.0315968	6	165015261	0.011049	4.22e-06	21.8382	16566	genus Anaerotruncus
rs10164067	T	G	T	G	-0.10326	-0.0389062	0.0519077	18	49088232	0.584361	0.071123	18	46614602	0.0212405	1.13e-06	22.6749	14427	genus Erysipelotrichaceae UCG003
rs11666127	A	G	A	G	-0.0719187	0.0333554	0.176392	19	57317612	0.422347	0.0415718	19	57828980	0.0161371	7.9e-06	13.525	13813	genus Erysipelotrichaceae UCG003
rs11994308	C	T	C	T	0.115417	-0.0381243	0.0881935	8	90648116	0.492408	0.0555356	8	91660344	0.0242503	1.33e-06	17.1221	13558	genus Erysipelotrichaceae UCG003
rs12251396	A	G	A	G	-0.0705399	-0.0237535	0.153987	10	827208	0.585562	0.0435623	10	873148	0.0158766	9.52e-06	40.5229	14211	genus Erysipelotrichaceae UCG003
rs17798136	G	A	G	A	0.158818	0.0583396	0.0676155	7	33645314	0.362394	0.0640522	7	33684926	0.0347674	3.24e-06	34.4705	7421	genus Erysipelotrichaceae UCG003
rs28568391	A	G	A	G	-0.0583911	0.0116905	0.514167	10	123869024	0.712346	0.0317068	10	125628540	0.0118741	6.42e-07	41.7454	14544	genus Erysipelotrichaceae UCG003
rs4758231	G	T	G	T	-0.0551754	-0.0435833	0.28189	11	7743549	0.213813	0.0350588	11	7765096	0.0122047	6.55e-06	19.0918	14890	genus Erysipelotrichaceae UCG003
rs59068084	T	G	T	G	0.0564772	-0.0114103	0.391204	4	112335581	0.726609	0.0326347	4	113256737	0.0120224	3.12e-06	11.3085	14544	genus Erysipelotrichaceae UCG003
rs59104037	A	G	A	G	-0.0951263	0.0446733	0.128632	18	45454161	0.346824	0.047486	18	43034126	0.0204742	4.48e-06	16.8904	14848	genus Erysipelotrichaceae UCG003
rs62403464	T	C	T	C	-0.0731743	-0.0193397	0.181826	6	24219932	0.636863	0.0409661	6	24220160	0.0156516	3.44e-06	13.1981	14899	genus Erysipelotrichaceae UCG003
rs6875357	C	T	C	T	0.165673	-0.0205615	0.038309	5	32345565	0.802384	0.0821597	5	32345671	0.0353831	6.7e-06	32.3871	7034	genus Erysipelotrichaceae UCG003
rs73074432	C	T	C	T	0.072154	0.0231002	0.109372	7	20515191	0.648897	0.0507368	7	20554814	0.0164378	9.99e-06	47.9044	14217	genus Erysipelotrichaceae UCG003
rs74988980	G	A	G	A	-0.133141	0.0232951	0.0433601	16	80133380	0.765507	0.0781042	16	80167277	0.0348574	8.64e-06	17.4918	5944	genus Erysipelotrichaceae UCG003
rs75949021	T	C	T	C	-0.169667	-0.151091	0.0400733	2	174539223	0.0593964	0.0801435	2	175403951	0.0374238	3.58e-06	10.6842	6721	genus Erysipelotrichaceae UCG003
rs76502207	T	C	T	C	0.144844	0.10441	0.0401958	15	85979013	0.192674	0.0801486	15	86522244	0.0289929	6.41e-07	49.8211	10740	genus Erysipelotrichaceae UCG003
rs8053479	A	G	A	G	-0.0838212	0.0096821	0.116581	16	4026829	0.845246	0.049604	16	4076830	0.0186509	5.83e-06	13.9326	13813	genus Erysipelotrichaceae UCG003
rs10167839	A	G	A	G	0.0519509	-0.00250855	0.361996	2	181018152	0.939364	0.0329771	2	181882879	0.0116306	8.09e-06	48.248	16605	genus Ruminococcus1
rs11783695	G	T	G	T	-0.0734114	-0.0133633	0.15894	8	143514733	0.757911	0.0433555	8	144596903	0.0161398	4.73e-06	29.5179	16606	genus Ruminococcus1
rs17781867	C	T	C	T	0.0999271	-0.00488629	0.0692534	17	73259879	0.937645	0.0624609	17	71256018	0.0211728	1.96e-06	32.5345	14349	genus Ruminococcus1
rs3819978	C	T	C	T	-0.11504	-0.0232191	0.076803	1	241626455	0.695801	0.0593847	1	241789757	0.0260137	8.74e-06	28.6444	12769	genus Ruminococcus1
rs6105066	T	C	T	C	-0.0607052	-0.0190718	0.275879	20	13277981	0.591626	0.0355498	20	13258628	0.013425	5.06e-06	12.8111	16049	genus Ruminococcus1
rs6493760	C	T	C	T	0.0535262	-0.0333485	0.356033	15	55146984	0.313029	0.0330547	15	55439182	0.0115885	3.38e-06	39.852	16126	genus Ruminococcus1
rs7117576	A	G	A	G	0.0829505	0.01974	0.0912882	11	114152851	0.718785	0.0548207	11	114023573	0.0170891	6.48e-07	20.3634	16606	genus Ruminococcus1
rs7583465	C	T	C	T	0.0527654	-0.028108	0.439799	2	10393795	0.375458	0.031714	2	10533921	0.0112619	2.56e-06	43.5586	16588	genus Ruminococcus1
rs78572139	G	A	G	A	0.125038	-0.0105719	0.102693	5	15944478	0.840284	0.0524579	5	15944587	0.0279411	5.23e-06	32.8086	11667	genus Ruminococcus1
rs78613526	G	A	G	A	0.167497	-0.00161882	0.0529252	2	65698078	0.982154	0.0723704	2	65925212	0.0367639	5.11e-06	36.5921	7266	genus Ruminococcus1
rs10202904	T	G	T	G	-0.112811	-0.0277216	0.409272	2	124682691	0.390131	0.0322577	2	125440268	0.0239106	3.09e-06	29.7436	3583	genus Methanobrevibacter
rs1334944	T	C	T	C	0.115197	0.0211695	0.277652	10	110506288	0.548402	0.0352733	10	112266046	0.0255492	7.61e-06	26.946	3586	genus Methanobrevibacter
rs4802933	A	G	A	G	-0.135628	-0.00151239	0.232114	19	52422567	0.96786	0.0375349	19	52925820	0.0308139	9.74e-06	23.5294	3586	genus Methanobrevibacter
rs6776814	T	C	T	C	-0.188956	0.113855	0.0202874	3	15011576	0.309738	0.112087	3	15053083	0.0419905	8.05e-06	23.5129	3283	genus Methanobrevibacter
rs76029318	T	C	T	C	0.222849	-0.0213583	0.0624133	13	41389655	0.743396	0.0652439	13	41963791	0.0454319	1.08e-06	49.0217	3387	genus Methanobrevibacter
rs894996	C	A	C	A	0.214213	0.0651413	0.0701015	4	103497150	0.294063	0.0620836	4	104418307	0.0456045	3.82e-06	10.5601	3479	genus Methanobrevibacter
rs10202904	T	G	T	G	-0.115986	-0.0277216	0.409272	2	124682691	0.390131	0.0322577	2	125440268	0.0230271	6.19e-07	40.0231	3861	phylum Euryarchaeota
rs11022995	G	A	G	A	-0.10373	-0.0403267	0.485161	11	13872120	0.201427	0.0315669	11	13893667	0.0228889	7.73e-06	24.2389	3864	phylum Euryarchaeota
rs34928225	T	C	T	C	0.19977	0.0361213	0.0938496	6	146519740	0.504422	0.0541104	6	146840876	0.0425421	4.33e-06	24.9959	3483	phylum Euryarchaeota
rs45498998	G	A	G	A	-0.131882	0.0481481	0.154588	21	25996679	0.269527	0.0436065	21	27368994	0.029229	5.32e-06	46.1394	3850	phylum Euryarchaeota
rs56131665	G	A	G	A	0.176759	0.0788847	0.123043	5	178733974	0.100587	0.0480413	5	178160975	0.0385787	5.3e-06	36.6093	3736	phylum Euryarchaeota
rs6064552	T	C	T	C	-0.123612	-0.0629494	0.183339	20	57467810	0.122921	0.0408066	20	56042866	0.0275749	9.34e-06	38.6876	3775	phylum Euryarchaeota
rs6508769	T	C	T	C	0.150529	0.0356331	0.146997	19	28336853	0.426337	0.0447948	19	28827760	0.0337091	8.12e-06	43.5659	3483	phylum Euryarchaeota
rs7015093	G	A	G	A	-0.118111	0.0278783	0.260738	8	57106294	0.437144	0.0358783	8	58018853	0.0264389	7.2e-06	10.6102	3855	phylum Euryarchaeota
rs76029318	T	C	T	C	0.214866	-0.0213583	0.0624133	13	41389655	0.743396	0.0652439	13	41963791	0.0438442	1.05e-06	17.029	3660	phylum Euryarchaeota
rs7635189	G	A	G	A	0.119983	0.0262007	0.289622	3	15550100	0.456881	0.0352163	3	15591607	0.0259356	4.64e-06	12.4294	3483	phylum Euryarchaeota
rs77658038	A	C	A	C	-0.160157	-0.0142646	0.204683	6	16284554	0.715801	0.0391802	6	16284785	0.0340856	4.75e-06	34.7225	3810	phylum Euryarchaeota
rs894996	C	A	C	A	0.203577	0.0651413	0.0701015	4	103497150	0.294063	0.0620836	4	104418307	0.0440033	5.12e-06	37.3037	3746	phylum Euryarchaeota
rs10202904	T	G	T	G	-0.121754	-0.0277216	0.409272	2	124682691	0.390131	0.0322577	2	125440268	0.0235357	3.01e-07	27.251	3695	family Methanobacteriaceae
rs10424197	G	A	G	A	-0.111274	-0.0244282	0.254616	19	45936063	0.502734	0.0364495	19	46439321	0.0247517	9.28e-06	10.1457	3698	family Methanobacteriaceae
rs4257531	G	A	G	A	0.164498	0.112378	0.105726	3	2044483	0.0301613	0.0518358	3	2086167	0.0364959	7.44e-06	19.3576	3162	family Methanobacteriaceae
rs56131665	G	A	G	A	0.178661	0.0788847	0.123043	5	178733974	0.100587	0.0480413	5	178160975	0.039298	6.18e-06	49.6319	3572	family Methanobacteriaceae
rs6508769	T	C	T	C	0.153519	0.0356331	0.146997	19	28336853	0.426337	0.0447948	19	28827760	0.0344519	8.23e-06	25.7408	3319	family Methanobacteriaceae
rs6776814	T	C	T	C	-0.199566	0.113855	0.0202874	3	15011576	0.309738	0.112087	3	15053083	0.0411825	1.63e-06	14.1479	3385	family Methanobacteriaceae
rs73068003	G	T	G	T	-0.15814	0.0783986	0.0962414	7	10734305	0.144988	0.0537911	7	10773932	0.0351803	8.45e-06	43.8403	3692	family Methanobacteriaceae
rs73457410	A	G	A	G	0.21534	-0.0217725	0.0631539	13	41382045	0.737274	0.0649025	13	41956181	0.0436695	1.41e-06	21.6704	3498	family Methanobacteriaceae
rs75208022	C	T	C	T	-0.227245	0.0788658	0.0945257	12	21185927	0.145807	0.0542218	12	21338861	0.048763	5.92e-06	14.262	3203	family Methanobacteriaceae
rs894996	C	A	C	A	0.216999	0.0651413	0.0701015	4	103497150	0.294063	0.0620836	4	104418307	0.0449076	1.88e-06	26.6795	3582	family Methanobacteriaceae
rs10202904	T	G	T	G	-0.121754	-0.0277216	0.409272	2	124682691	0.390131	0.0322577	2	125440268	0.0235357	3.01e-07	41.2099	3695	class Methanobacteria
rs10424197	G	A	G	A	-0.111274	-0.0244282	0.254616	19	45936063	0.502734	0.0364495	19	46439321	0.0247517	9.28e-06	41.6979	3698	class Methanobacteria
rs4257531	G	A	G	A	0.164498	0.112378	0.105726	3	2044483	0.0301613	0.0518358	3	2086167	0.0364959	7.44e-06	20.6773	3162	class Methanobacteria
rs56131665	G	A	G	A	0.178661	0.0788847	0.123043	5	178733974	0.100587	0.0480413	5	178160975	0.039298	6.18e-06	30.5411	3572	class Methanobacteria
rs6508769	T	C	T	C	0.153519	0.0356331	0.146997	19	28336853	0.426337	0.0447948	19	28827760	0.0344519	8.23e-06	33.92	3319	class Methanobacteria
rs6776814	T	C	T	C	-0.199566	0.113855	0.0202874	3	15011576	0.309738	0.112087	3	15053083	0.0411825	1.63e-06	41.9976	3385	class Methanobacteria
rs73068003	G	T	G	T	-0.15814	0.0783986	0.0962414	7	10734305	0.144988	0.0537911	7	10773932	0.0351803	8.45e-06	43.4289	3692	class Methanobacteria
rs73457410	A	G	A	G	0.21534	-0.0217725	0.0631539	13	41382045	0.737274	0.0649025	13	41956181	0.0436695	1.41e-06	25.2287	3498	class Methanobacteria
rs75208022	C	T	C	T	-0.227245	0.0788658	0.0945257	12	21185927	0.145807	0.0542218	12	21338861	0.048763	5.92e-06	10.1825	3203	class Methanobacteria
rs894996	C	A	C	A	0.216999	0.0651413	0.0701015	4	103497150	0.294063	0.0620836	4	104418307	0.0449076	1.88e-06	36.5978	3582	class Methanobacteria
rs10202904	T	G	T	G	-0.121754	-0.0277216	0.409272	2	124682691	0.390131	0.0322577	2	125440268	0.0235357	3.01e-07	47.1411	3695	order Methanobacteriales
rs10424197	G	A	G	A	-0.111274	-0.0244282	0.254616	19	45936063	0.502734	0.0364495	19	46439321	0.0247517	9.28e-06	12.0825	3698	order Methanobacteriales
rs4257531	G	A	G	A	0.164498	0.112378	0.105726	3	2044483	0.0301613	0.0518358	3	2086167	0.0364959	7.44e-06	42.2131	3162	order Methanobacteriales
rs56131665	G	A	G	A	0.178661	0.0788847	0.123043	5	178733974	0.100587	0.0480413	5	178160975	0.039298	6.18e-06	32.017	3572	order Methanobacteriales
rs6508769	T	C	T	C	0.153519	0.0356331	0.146997	19	28336853	0.426337	0.0447948	19	28827760	0.0344519	8.23e-06	48.222	3319	order Methanobacteriales
rs6776814	T	C	T	C	-0.199566	0.113855	0.0202874	3	15011576	0.309738	0.112087	3	15053083	0.0411825	1.63e-06	19.6291	3385	order Methanobacteriales
rs73068003	G	T	G	T	-0.15814	0.0783986	0.0962414	7	10734305	0.144988	0.0537911	7	10773932	0.0351803	8.45e-06	37.4263	3692	order Methanobacteriales
rs73457410	A	G	A	G	0.21534	-0.0217725	0.0631539	13	41382045	0.737274	0.0649025	13	41956181	0.0436695	1.41e-06	42.4249	3498	order Methanobacteriales
rs75208022	C	T	C	T	-0.227245	0.0788658	0.0945257	12	21185927	0.145807	0.0542218	12	21338861	0.048763	5.92e-06	23.8591	3203	order Methanobacteriales
rs894996	C	A	C	A	0.216999	0.0651413	0.0701015	4	103497150	0.294063	0.0620836	4	104418307	0.0449076	1.88e-06	33.5569	3582	order Methanobacteriales
rs1020520	T	G	T	G	-0.0590705	-0.0133939	0.150837	7	33563534	0.760412	0.0439231	7	33603146	0.0132929	8.89e-06	37.1355	17371	genus Eubacterium coprostanoligenes group
rs10444197	A	G	A	G	-0.0505823	0.0509185	0.349535	10	2173737	0.12456	0.033152	10	2215931	0.0113455	5.98e-06	10.7066	17380	genus Eubacterium coprostanoligenes group
rs11052069	T	C	T	C	0.0477832	-0.0172182	0.440733	12	32560985	0.589012	0.0318697	12	32713919	0.0107833	9.38e-06	35.0511	17380	genus Eubacterium coprostanoligenes group
rs11720857	C	T	C	T	0.0630776	-0.00663289	0.176131	3	114075660	0.873532	0.0416706	3	113794507	0.0144485	9.26e-06	49.9397	16960	genus Eubacterium coprostanoligenes group
rs12906958	C	T	C	T	-0.0533159	0.00471153	0.292843	15	36619397	0.892183	0.0347606	15	36911598	0.0115935	4.35e-06	38.016	17380	genus Eubacterium coprostanoligenes group
rs17159861	C	T	C	T	0.0962228	-0.00634061	0.10795	7	31045547	0.901204	0.0510759	7	31085162	0.0168388	1.04e-08	29.3913	17380	genus Eubacterium coprostanoligenes group
rs2644213	G	A	G	A	0.0538845	9.29292e-05	0.304964	10	82746340	0.99785	0.0344947	10	84506096	0.0121245	9.86e-06	23.01	17380	genus Eubacterium coprostanoligenes group
rs4076415	T	G	T	G	0.0515152	-0.0789851	0.368647	15	85897766	0.0161131	0.0328237	15	86440997	0.0110294	1.99e-06	35.2242	16960	genus Eubacterium coprostanoligenes group
rs62024432	C	T	C	T	-0.0769698	-0.0886166	0.0953499	15	97326063	0.0995497	0.0538034	15	97869293	0.0172101	7.5e-06	39.9667	17271	genus Eubacterium coprostanoligenes group
rs6762473	C	A	C	A	0.0521584	0.0454469	0.340157	3	127420731	0.17152	0.0332375	3	127139574	0.0112353	4.26e-06	43.4346	17377	genus Eubacterium coprostanoligenes group
rs76898927	G	A	G	A	0.123055	0.0189589	0.0540579	3	81546326	0.785755	0.0697459	3	81595477	0.0266375	4.79e-06	15.6101	12197	genus Eubacterium coprostanoligenes group
rs79895140	T	C	T	C	-0.0641017	-0.0190793	0.115326	2	50570263	0.705609	0.0505065	2	50797401	0.0141153	8.62e-06	26.8937	16139	genus Eubacterium coprostanoligenes group
rs9648214	T	C	T	C	-0.0828719	-0.0308876	0.0862018	7	16341181	0.584467	0.0564806	7	16380806	0.016431	2.52e-07	38.737	17379	genus Eubacterium coprostanoligenes group
rs10774377	A	G	A	G	0.052659	-0.0949198	0.435231	12	5833353	0.00284485	0.0318094	12	5942519	0.0113858	3.24e-06	42.968	18330	class Clostridia
rs112334273	G	A	G	A	0.0641008	-0.0437218	0.277285	21	39331325	0.216989	0.0354144	21	40703251	0.0127404	3.81e-07	16.907	18217	class Clostridia
rs13105690	T	C	T	C	-0.0529097	-0.0216188	0.285094	4	7418457	0.538081	0.0351117	4	7420184	0.011818	8.78e-06	46.0754	18340	class Clostridia
rs13179700	T	C	T	C	0.0511937	0.0256412	0.344734	5	149698225	0.441623	0.0333239	5	149077788	0.0109569	3.37e-06	22.3286	18338	class Clostridia
rs1842454	G	A	G	A	-0.0547202	-0.00343137	0.186992	5	105724661	0.932559	0.0405473	5	105060362	0.0127338	8.72e-06	48.8882	18340	class Clostridia
rs2273429	A	G	A	G	-0.0724037	0.0317147	0.105227	14	52027354	0.537862	0.0514808	14	52494072	0.0153105	4.52e-06	31.8032	18337	class Clostridia
rs6797343	G	T	G	T	0.0592279	0.00706557	0.190357	3	89219564	0.860184	0.0401134	3	89268714	0.0134556	9.36e-06	20.1487	18340	class Clostridia
rs6814436	T	C	T	C	0.0739995	-0.0509187	0.141613	4	160586149	0.262086	0.0454033	4	161507301	0.0150815	9.65e-07	49.1999	18336	class Clostridia
rs6815608	T	C	T	C	0.103803	-0.10916	0.150864	4	151210592	0.0134505	0.0441657	4	152131744	0.0210883	4.02e-07	26.8373	16731	class Clostridia
rs72738886	T	C	T	C	0.086617	0.0911806	0.0755996	5	35770448	0.127716	0.0598624	5	35770550	0.0190393	8.24e-06	37.2663	16934	class Clostridia
rs76767978	G	A	G	A	0.0698882	0.042414	0.150142	3	131653136	0.336935	0.0441702	3	131371980	0.0156319	8.4e-06	38.3395	18329	class Clostridia
rs10774377	A	G	A	G	0.0523003	-0.0949198	0.435231	12	5833353	0.00284485	0.0318094	12	5942519	0.0113859	3.81e-06	39.8788	18330	order Clostridiales
rs112334273	G	A	G	A	0.0639383	-0.0437218	0.277285	21	39331325	0.216989	0.0354144	21	40703251	0.0127404	4.07e-07	40.3421	18217	order Clostridiales
rs13105690	T	C	T	C	-0.0527441	-0.0216188	0.285094	4	7418457	0.538081	0.0351117	4	7420184	0.011818	9.37e-06	36.4546	18340	order Clostridiales
rs13179700	T	C	T	C	0.0510953	0.0256412	0.344734	5	149698225	0.441623	0.0333239	5	149077788	0.0109569	3.52e-06	35.0422	18338	order Clostridiales
rs1842454	G	A	G	A	-0.0543676	-0.00343137	0.186992	5	105724661	0.932559	0.0405473	5	105060362	0.012734	9.92e-06	42.9427	18340	order Clostridiales
rs2273429	A	G	A	G	-0.0726191	0.0317147	0.105227	14	52027354	0.537862	0.0514808	14	52494072	0.0153105	4.17e-06	31.5815	18337	order Clostridiales
rs290772	G	A	G	A	0.084254	-0.0363549	0.053464	2	101509758	0.605015	0.0702913	2	102126220	0.0196297	1e-05	43.3474	17129	order Clostridiales
rs6442336	C	T	C	T	-0.0547729	0.00142432	0.252859	3	12829387	0.968813	0.0364308	3	12870886	0.0124169	9.63e-06	40.3713	18333	order Clostridiales
rs6814436	T	C	T	C	0.0741858	-0.0509187	0.141613	4	160586149	0.262086	0.0454033	4	161507301	0.0150814	9.06e-07	27.375	18336	order Clostridiales
rs6815608	T	C	T	C	0.104089	-0.10916	0.150864	4	151210592	0.0134505	0.0441657	4	152131744	0.0210883	3.72e-07	29.4233	16731	order Clostridiales
rs72738886	T	C	T	C	0.0865333	0.0911806	0.0755996	5	35770448	0.127716	0.0598624	5	35770550	0.0190392	8.42e-06	23.0753	16934	order Clostridiales
rs76767978	G	A	G	A	0.0699806	0.042414	0.150142	3	131653136	0.336935	0.0441702	3	131371980	0.0156318	8.18e-06	22.8805	18329	order Clostridiales
rs10217435	C	T	C	T	-0.0883756	-0.0265149	0.141074	9	83437740	0.556191	0.0450544	9	86052655	0.0197506	6.51e-06	25.4233	17679	family Rikenellaceae
rs10832801	A	C	A	C	-0.0534763	-0.0418336	0.284575	11	17567582	0.236767	0.0353591	11	17589129	0.0122666	7.5e-06	29.262	17199	family Rikenellaceae
rs1939881	G	A	G	A	-0.105589	-0.0559432	0.0582827	11	95571670	0.408089	0.0676247	11	95304834	0.0206213	5.64e-07	31.1532	17434	family Rikenellaceae
rs2447496	G	A	G	A	-0.0549203	-0.00662831	0.267433	8	98176696	0.853481	0.0358911	8	99188924	0.0121904	6.09e-06	40.6094	17199	family Rikenellaceae
rs2833282	G	A	G	A	0.0711137	0.0044023	0.151166	21	31124392	0.920885	0.044325	21	32496710	0.0156966	4.31e-06	49.3503	17680	family Rikenellaceae
rs36021379	A	G	A	G	-0.0656005	0.0142884	0.158217	21	27143593	0.741512	0.0433178	21	28515912	0.0144903	7.2e-06	13.883	17199	family Rikenellaceae
rs4264350	T	C	T	C	-0.0526393	-0.0554782	0.461292	15	71366303	0.0804192	0.0317335	15	71658642	0.0108555	1.35e-06	43.011	17668	family Rikenellaceae
rs59663348	G	A	G	A	0.0570915	-0.0594692	0.24598	18	4069710	0.106033	0.0367938	18	4069710	0.0125048	6.12e-06	20.2379	17678	family Rikenellaceae
rs62532512	C	A	C	A	-0.0504257	0.0052205	0.432018	9	14158855	0.870268	0.0319652	9	14158854	0.0107399	2.76e-06	11.9733	17672	family Rikenellaceae
rs6744030	C	T	C	T	0.0696747	0.048299	0.213439	2	173392399	0.212507	0.0387414	2	174257127	0.0157103	9.32e-06	31.1535	17564	family Rikenellaceae
rs6837275	A	G	A	G	0.0570355	0.00684928	0.30049	4	186921078	0.843397	0.0346709	4	187842232	0.011887	1.45e-06	20.6857	17199	family Rikenellaceae
rs74474130	T	G	T	G	0.137747	-0.0426044	0.0359046	14	89804477	0.616831	0.0851498	14	90270821	0.0295688	3.61e-06	17.8817	11055	family Rikenellaceae
rs77885767	C	T	C	T	-0.156209	-0.109969	0.0456884	14	21080475	0.146101	0.0756608	14	21548634	0.0336482	2.85e-06	14.4913	8478	family Rikenellaceae
rs9389714	C	T	C	T	-0.0636841	-0.0422284	0.0867576	6	99796791	0.454515	0.0564619	6	100244667	0.0143416	8.79e-06	48.7805	17680	family Rikenellaceae
rs9578457	G	A	G	A	-0.141478	-0.0125945	0.0481018	13	22293217	0.864139	0.0736056	13	22867356	0.0315848	3.99e-06	15.8547	9400	family Rikenellaceae
rs9603208	G	T	G	T	0.0821173	-0.0851926	0.09949	13	37470552	0.105231	0.0525878	13	38044689	0.0159596	1.92e-07	10.7954	17680	family Rikenellaceae
rs10233278	T	C	T	C	-0.116319	-0.000280526	0.554938	7	117856090	0.992993	0.0319426	7	117496144	0.0248527	3.51e-06	30.0165	3239	order Bacillales
rs10410917	T	C	T	C	0.11471	-0.0137064	0.612022	19	14859629	0.672153	0.0323879	19	14970441	0.0250025	5.57e-06	38.1455	3239	order Bacillales
rs11034576	A	G	A	G	0.205765	0.0232674	0.12391	11	38064161	0.626627	0.0478282	11	38085711	0.0453311	8.86e-06	22.9564	3076	order Bacillales
rs11207728	G	A	G	A	-0.14455	0.0293067	0.163921	1	61361862	0.492486	0.0426987	1	61827534	0.0316912	5.73e-06	28.3796	3239	order Bacillales
rs11844714	A	G	A	G	-0.143245	0.0476353	0.205851	14	48532023	0.223196	0.039107	14	49001226	0.0320272	5.06e-06	18.5497	3239	order Bacillales
rs1287018	G	A	G	A	0.141125	-0.0434712	0.186999	20	5845828	0.282637	0.0404604	20	5826474	0.0319309	9.87e-06	12.8666	3207	order Bacillales
rs4617108	A	G	A	G	0.248861	-0.136687	0.086292	7	49384236	0.0150793	0.0562391	7	49423832	0.0525929	1.98e-06	15.8948	3018	order Bacillales
rs74420793	A	G	A	G	-0.164413	0.0181181	0.103771	4	126845554	0.727063	0.0519089	4	127766709	0.0353763	3.07e-06	46.8936	3077	order Bacillales
rs10248854	C	A	C	A	-0.0527827	-0.00553097	0.394872	7	121641184	0.864113	0.0323183	7	121281238	0.0113463	4.21e-06	37.9059	17348	genus Eubacterium rectale group
rs10797540	A	G	A	G	0.0503179	-0.0344228	0.445461	1	234394624	0.277719	0.0317127	1	234530370	0.0108389	3.53e-06	42.0831	17350	genus Eubacterium rectale group
rs143694765	T	C	T	C	0.0870025	-0.0119599	0.101791	1	115540288	0.819025	0.0522726	1	116082909	0.019779	9.75e-06	48.1234	15124	genus Eubacterium rectale group
rs2884897	A	G	A	G	-0.129364	0.0280686	0.0348978	11	8107990	0.743512	0.0857824	11	8129537	0.0289021	6.44e-06	35.2435	10813	genus Eubacterium rectale group
rs314726	T	C	T	C	0.0528824	0.0405027	0.495734	2	124795578	0.202027	0.0317469	2	125553155	0.0109486	1.38e-06	44.9128	16966	genus Eubacterium rectale group
rs35398954	A	G	A	G	-0.0901402	-0.0595751	0.161373	15	92463535	0.168248	0.0432375	15	93006765	0.0174602	5.4e-07	29.4956	16621	genus Eubacterium rectale group
rs59427698	A	G	A	G	-0.0576035	-0.0928998	0.18993	9	126663466	0.0218948	0.0405289	9	129425745	0.0130853	5.37e-06	10.1898	16613	genus Eubacterium rectale group
rs62547233	A	G	A	G	0.0536319	0.0543357	0.283199	9	89398504	0.121025	0.0350443	9	92013419	0.0120201	9.9e-06	22.4473	17347	genus Eubacterium rectale group
rs10263623	C	T	C	T	0.193496	-0.0512246	0.0393853	7	65429224	0.532829	0.0821312	7	64894137	0.0439023	8.91e-06	13.8136	3080	genus Eubacterium nodatum group
rs10458299	T	C	T	C	-0.187753	-0.0539185	0.0746974	7	135367596	0.373906	0.0606385	7	135052348	0.041969	8.37e-06	41.4153	3271	genus Eubacterium nodatum group
rs11006576	A	G	A	G	-0.110167	-0.0157739	0.540938	10	59562257	0.620477	0.0318552	10	61322015	0.024593	7.99e-06	26.9978	3295	genus Eubacterium nodatum group
rs113893692	C	T	C	T	-0.185107	-0.048678	0.123438	9	28245520	0.313308	0.048277	9	28245518	0.0403573	5.76e-06	31.947	3195	genus Eubacterium nodatum group
rs34297067	A	G	A	G	-0.186907	-0.0574063	0.146466	14	51719170	0.197295	0.0445253	14	52185888	0.0341475	6.6e-08	45.9472	3271	genus Eubacterium nodatum group
rs61841040	G	T	G	T	0.160621	0.0144355	0.198775	10	9617786	0.71582	0.0396523	10	9659749	0.0341609	3.56e-06	27.1604	3295	genus Eubacterium nodatum group
rs6818880	A	G	A	G	-0.110081	0.0379092	0.46746	4	93791596	0.233307	0.0318061	4	94712747	0.0245964	7.83e-06	18.0611	3291	genus Eubacterium nodatum group
rs77910827	C	T	C	T	0.201788	-0.0420067	0.108324	9	93835703	0.407963	0.0507644	9	96597985	0.0413568	9.05e-07	41.5187	3271	genus Eubacterium nodatum group
rs7827125	C	T	C	T	0.1223	0.00185105	0.280153	8	5097390	0.958091	0.0352252	8	4954912	0.0271331	7.17e-06	32.1137	3294	genus Eubacterium nodatum group
rs7880204	T	C	T	C	-0.125454	0.0298697	0.244631	1	171091680	0.415463	0.0366806	1	171060821	0.0275303	6.84e-06	39.7066	3294	genus Eubacterium nodatum group
rs9425984	T	C	T	C	-0.130234	-0.00321808	0.218222	1	34064135	0.932972	0.0382619	1	34529736	0.0292347	7.21e-06	23.5368	3294	genus Eubacterium nodatum group
rs10274562	C	T	C	T	0.110917	-0.0415059	0.381037	7	11182894	0.201674	0.0325078	7	11222521	0.0244556	6.5e-06	22.3482	3632	genus Ruminococcaceae UCG011
rs12636310	G	A	G	A	0.132725	-0.0122574	0.25155	3	185751703	0.736845	0.0364766	3	185469491	0.0282037	2.81e-06	34.2998	3632	genus Ruminococcaceae UCG011
rs12724320	C	T	C	T	-0.120881	-0.0570484	0.382799	1	179401364	0.079965	0.0325825	1	179370499	0.0249229	1.52e-06	38.5745	3632	genus Ruminococcaceae UCG011
rs1416041	A	C	A	C	-0.182339	-0.0202607	0.20933	6	104625801	0.602998	0.038956	6	105073676	0.0339898	7.04e-08	10.344	3632	genus Ruminococcaceae UCG011
rs2729556	C	T	C	T	-0.109097	-2.02232e-05	0.477708	7	112123933	0.999492	0.0317629	7	111763988	0.0233699	3.19e-06	42.4556	3632	genus Ruminococcaceae UCG011
rs4490371	T	C	T	C	-0.111816	0.00227227	0.413661	3	76155956	0.943864	0.0322703	3	76205107	0.0248963	7.75e-06	43.2212	3610	genus Ruminococcaceae UCG011
rs79113084	C	T	C	T	-0.152166	0.0282705	0.10865	12	29481986	0.584386	0.051684	12	29634919	0.0317519	2.06e-06	28.3215	3610	genus Ruminococcaceae UCG011
rs9729514	A	G	A	G	0.184934	-0.01292	0.092715	1	219727713	0.812784	0.0545528	1	219901055	0.0394616	2.37e-06	49.6991	3632	genus Ruminococcaceae UCG011
rs10279978	A	G	A	G	-0.0622202	-0.0123106	0.310267	7	5279756	0.717662	0.0340463	7	5319387	0.0127675	1.17e-06	47.103	14143	genus Romboutsia
rs11221428	T	C	T	C	-0.0726779	0.0280925	0.227917	11	99794319	0.455746	0.0376641	11	99665050	0.0158263	6.49e-06	41.9246	14187	genus Romboutsia
rs16843578	C	T	C	T	-0.0875276	-0.00424719	0.0524102	1	171934745	0.952244	0.0709174	1	171903885	0.0196779	5.08e-06	35.9342	14186	genus Romboutsia
rs28603357	T	C	T	C	-0.214911	0.0901075	0.0197884	7	106766378	0.429494	0.114052	7	106406824	0.0474739	8.52e-06	15.5872	3693	genus Romboutsia
rs34302036	A	G	A	G	0.0550261	0.0308377	0.42112	7	78507408	0.335408	0.0320134	7	78136725	0.0120835	5.88e-06	43.0465	14185	genus Romboutsia
rs61841503	G	A	G	A	0.092888	0.0127587	0.129621	10	16977560	0.7858	0.046947	10	17019559	0.0171454	4e-08	17.8985	13568	genus Romboutsia
rs62504452	A	G	A	G	-0.0710048	0.00119421	0.138682	7	146063205	0.979093	0.0455704	7	145760298	0.0156654	4.66e-06	42.2326	14178	genus Romboutsia
rs7109293	A	G	A	G	0.0919112	-0.0401054	0.116688	11	133964762	0.414986	0.0492	11	133834657	0.0205738	6.98e-06	13.8464	14141	genus Romboutsia
rs75200530	T	G	T	G	-0.190644	-0.138371	0.0300766	8	5230532	0.134392	0.0924323	8	5088054	0.0421065	5.07e-06	12.3052	5246	genus Romboutsia
rs75987356	G	A	G	A	-0.129578	-0.110645	0.0793923	2	15926583	0.0605717	0.0589603	2	16066705	0.0280454	6.71e-06	31.541	10466	genus Romboutsia
rs77702691	A	G	A	G	-0.094406	0.0444372	0.088672	13	88073285	0.425168	0.0557215	13	88725540	0.0208544	7.37e-06	14.4218	12487	genus Romboutsia
rs9389266	T	G	T	G	0.0722815	-0.0346638	0.175374	6	135090599	0.40425	0.0415605	6	135411737	0.0162353	9.38e-06	15.0628	14187	genus Romboutsia
rs9567264	C	T	C	T	0.0580018	-0.0257613	0.335881	13	32146619	0.441081	0.0334402	13	32720756	0.0127495	5.76e-06	10.202	14180	genus Romboutsia
rs1031599	G	T	G	T	-0.078627	0.0355836	0.064179	3	66675401	0.583297	0.0648655	3	66725825	0.0175644	6.31e-06	18.7067	17398	genus Lachnoclostridium
rs12566975	T	C	T	C	-0.0468097	-0.00219246	0.451786	1	185122219	0.944855	0.0316968	1	185091351	0.0105787	9.57e-06	17.3853	17921	genus Lachnoclostridium
rs1528479	G	A	G	A	-0.0497798	0.0248905	0.375718	2	166387541	0.44638	0.0326877	2	167244051	0.0111919	9.64e-06	38.0423	17477	genus Lachnoclostridium
rs1997204	T	C	T	C	-0.108075	0.0151523	0.044755	12	101652817	0.842629	0.0763217	12	102046595	0.0242022	5.97e-06	48.6524	14138	genus Lachnoclostridium
rs2385421	A	G	A	G	0.0746186	0.00147468	0.120371	18	22163494	0.975819	0.0486509	18	19743455	0.0180734	7.14e-06	28.8602	17903	genus Lachnoclostridium
rs3821998	C	A	C	A	-0.0864066	-0.0018631	0.104784	4	38692945	0.971222	0.051645	4	38694566	0.0192519	6.72e-06	36.7418	17920	genus Lachnoclostridium
rs4738679	G	A	G	A	-0.0520267	-0.0202939	0.384364	8	58457761	0.531754	0.0324531	8	59370320	0.011404	4.42e-06	27.5203	17921	genus Lachnoclostridium
rs6112314	A	C	A	C	-0.0561715	0.0770923	0.331299	20	19320202	0.0216496	0.03357	20	19300846	0.0108174	2.43e-07	27.7785	17842	genus Lachnoclostridium
rs615997	T	C	T	C	0.0511752	0.0694811	0.511615	3	22996295	0.0277779	0.0315764	3	23037786	0.0106491	2.03e-06	21.1121	17911	genus Lachnoclostridium
rs62285313	A	G	A	G	0.0864203	-0.0106986	0.0972849	3	177752244	0.842072	0.053696	3	177470032	0.0181565	1.58e-06	17.5726	16991	genus Lachnoclostridium
rs72829893	G	T	G	T	0.117472	0.0529058	0.102866	17	48617179	0.310004	0.052113	17	46694541	0.0268103	5.58e-06	19.4459	12404	genus Lachnoclostridium
rs78068103	A	G	A	G	0.0886199	0.0221685	0.11603	17	13912842	0.654131	0.04948	17	13816159	0.0194248	3.67e-06	21.6239	17477	genus Lachnoclostridium
rs789029	C	T	C	T	-0.0641289	0.0013918	0.139592	18	1053251	0.975725	0.0457386	18	1053252	0.0137974	3.75e-06	44.1482	17922	genus Lachnoclostridium
rs1035406	G	A	G	A	-0.11354	0.0507632	0.115551	5	120037042	0.304653	0.0494525	5	119372737	0.0250863	5.84e-06	16.3101	8483	family Rhodospirillaceae
rs11591293	G	T	G	T	0.0743184	-0.0445388	0.424532	10	111660039	0.163029	0.0319285	10	113419797	0.0158724	2.67e-06	43.3574	8500	family Rhodospirillaceae
rs13336560	C	T	C	T	-0.0701719	0.0198725	0.544181	16	88487835	0.536331	0.032137	16	88554243	0.0158061	9.17e-06	30.2096	8010	family Rhodospirillaceae
rs1549633	A	C	A	C	0.0999312	0.0590468	0.11524	5	27945538	0.232128	0.0494159	5	27945645	0.0218634	4.7e-06	26.3186	8010	family Rhodospirillaceae
rs1923415	A	G	A	G	-0.0999238	0.043005	0.0886455	6	88558996	0.438046	0.0554549	6	89268715	0.0227326	9.64e-06	41.9707	8501	family Rhodospirillaceae
rs3754624	C	T	C	T	0.0971389	0.0523801	0.176605	2	224769095	0.206305	0.0414468	2	225633812	0.0200064	1.71e-06	41.9521	8496	family Rhodospirillaceae
rs4278423	T	C	T	C	0.107529	-0.0426738	0.0631318	10	2628361	0.513366	0.0652898	10	2670553	0.0235725	3.12e-06	33.7446	8501	family Rhodospirillaceae
rs55876211	C	T	C	T	-0.0911851	0.0230519	0.254475	3	84422115	0.524182	0.0361931	3	84471266	0.0196395	2.87e-06	34.6413	8494	family Rhodospirillaceae
rs61933850	G	A	G	A	0.164808	0.0104437	0.137316	12	72745618	0.821367	0.0462549	12	73139398	0.0360647	7.23e-06	41.8063	6830	family Rhodospirillaceae
rs6679026	T	C	T	C	0.111984	0.0267901	0.100802	1	78153828	0.609559	0.0524573	1	78619512	0.0251088	9.95e-06	17.7994	8497	family Rhodospirillaceae
rs7001029	C	T	C	T	0.117366	-0.0305921	0.093028	8	130946157	0.574669	0.0545133	8	131958403	0.0261324	5.35e-06	20.4221	8044	family Rhodospirillaceae
rs72714493	A	G	A	G	0.0816858	-0.0377241	0.151344	1	91740661	0.393423	0.0442031	1	92206218	0.0180791	7.35e-06	49.5614	8497	family Rhodospirillaceae
rs74354280	C	T	C	T	-0.0911896	-0.0400192	0.278848	4	133271763	0.256028	0.0352335	4	134192918	0.0204907	6.67e-06	25.1692	8501	family Rhodospirillaceae
rs76784716	A	G	A	G	0.136049	-0.0549435	0.11411	2	168176830	0.269519	0.04976	2	169033340	0.0285767	1.49e-06	22.7221	8498	family Rhodospirillaceae
rs9813022	A	G	A	G	-0.0842444	-0.039716	0.375015	3	13685237	0.222892	0.0325841	3	13726736	0.0163583	2.53e-07	40.648	8498	family Rhodospirillaceae
rs1035406	G	A	G	A	-0.114725	0.0507632	0.115551	5	120037042	0.304653	0.0494525	5	119372737	0.0247994	4.07e-06	34.2784	8585	order Rhodospirillales
rs11591293	G	T	G	T	0.0722755	-0.0445388	0.424532	10	111660039	0.163029	0.0319285	10	113419797	0.0158186	4.69e-06	47.5708	8602	order Rhodospirillales
rs11630875	T	C	T	C	0.0945198	-0.0243092	0.127027	15	61483535	0.607013	0.0472627	15	61775734	0.0202139	3.7e-06	28.2407	8595	order Rhodospirillales
rs13336560	C	T	C	T	-0.0695313	0.0198725	0.544181	16	88487835	0.536331	0.032137	16	88554243	0.0157065	9.75e-06	48.9344	8112	order Rhodospirillales
rs1549633	A	C	A	C	0.0996735	0.0590468	0.11524	5	27945538	0.232128	0.0494159	5	27945645	0.0216667	3.88e-06	38.2395	8112	order Rhodospirillales
rs3730086	A	G	A	G	0.0800354	-0.0121173	0.251333	5	68281223	0.740089	0.0365269	5	67577051	0.0178737	7.98e-06	40.6154	8602	order Rhodospirillales
rs3754624	C	T	C	T	0.094128	0.0523801	0.176605	2	224769095	0.206305	0.0414468	2	225633812	0.0198389	2.68e-06	29.0046	8598	order Rhodospirillales
rs4278423	T	C	T	C	0.105215	-0.0426738	0.0631318	10	2628361	0.513366	0.0652898	10	2670553	0.0233778	3.98e-06	30.9498	8603	order Rhodospirillales
rs55876211	C	T	C	T	-0.0865002	0.0230519	0.254475	3	84422115	0.524182	0.0361931	3	84471266	0.0195197	7.87e-06	19.8608	8596	order Rhodospirillales
rs61933850	G	A	G	A	0.164663	0.0104437	0.137316	12	72745618	0.821367	0.0462549	12	73139398	0.0360285	7e-06	37.9146	6846	order Rhodospirillales
rs7001029	C	T	C	T	0.120726	-0.0305921	0.093028	8	130946157	0.574669	0.0545133	8	131958403	0.0260989	2.83e-06	46.4932	8063	order Rhodospirillales
rs76784716	A	G	A	G	0.136039	-0.0549435	0.11411	2	168176830	0.269519	0.04976	2	169033340	0.0284399	1.31e-06	41.2553	8600	order Rhodospirillales
rs77304857	C	A	C	A	-0.0997433	0.019651	0.193532	4	133326860	0.624067	0.0400963	4	134248015	0.0222166	6.02e-06	45.1463	8602	order Rhodospirillales
rs9813022	A	G	A	G	-0.0830795	-0.039716	0.375015	3	13685237	0.222892	0.0325841	3	13726736	0.0162642	3.07e-07	41.9023	8600	order Rhodospirillales
rs1035588	A	G	A	G	-0.108148	-0.007591	0.372118	2	149220676	0.816963	0.0327971	2	150077190	0.0236848	4.86e-06	10.9844	3739	genus Olsenella
rs17148768	G	A	G	A	0.140434	0.0508709	0.167573	10	10735122	0.228615	0.0422539	10	10777085	0.0295602	2.2e-06	11.2846	3648	genus Olsenella
rs2759329	G	A	G	A	-0.111131	-0.0120408	0.368994	1	231824606	0.713135	0.0327509	1	231960352	0.0237218	3.43e-06	21.8329	3739	genus Olsenella
rs35225860	A	G	A	G	-0.223604	-0.0566084	0.039354	1	247478968	0.486749	0.0813938	1	247642270	0.0482391	3.87e-06	28.2831	3630	genus Olsenella
rs6046522	C	T	C	T	0.122938	-0.0354071	0.186539	20	19988924	0.384041	0.0406756	20	19969568	0.0269928	4.48e-06	44.7184	3705	genus Olsenella
rs61090148	A	G	A	G	-0.104783	-0.0328996	0.431731	4	173889347	0.303004	0.0319409	4	174810498	0.0231343	6.44e-06	35.2812	3739	genus Olsenella
rs62112538	C	T	C	T	-0.19943	-0.050936	0.111298	19	4925006	0.314229	0.0506126	19	4925018	0.0407033	1.19e-06	30.7856	3630	genus Olsenella
rs72691585	C	A	C	A	-0.249079	-0.0571737	0.133772	9	21884426	0.218779	0.0464909	9	21884425	0.0520814	2.95e-06	21.0025	3078	genus Olsenella
rs7540303	C	T	C	T	0.108044	0.0410247	0.366009	1	179660056	0.20976	0.0327092	1	179629191	0.023638	5.32e-06	27.0573	3739	genus Olsenella
rs8066522	G	A	G	A	-0.106529	-0.00110178	0.330954	17	61555512	0.973825	0.0335785	17	59632873	0.0240379	9.7e-06	41.4836	3739	genus Olsenella
rs9460691	C	A	C	A	0.119966	-0.0440022	0.194891	6	10421974	0.274972	0.0403067	6	10422207	0.0268645	7.28e-06	49.4427	3739	genus Olsenella
rs1035691	A	G	A	G	-0.055176	-0.018779	0.404057	11	10637188	0.562094	0.0323925	11	10658735	0.0121602	9.65e-06	34.0714	15168	class Deltaproteobacteria
rs112381107	C	T	C	T	0.206594	-0.129217	0.0633474	9	15269707	0.0504894	0.0660686	9	15269705	0.0456908	4.63e-06	14.8525	4457	class Deltaproteobacteria
rs11599763	T	C	T	C	-0.0544219	-0.00531987	0.407814	10	11813600	0.869274	0.0323238	10	11855599	0.0117397	3.94e-06	49.0809	15168	class Deltaproteobacteria
rs17084793	G	A	G	A	-0.0710762	0.00609905	0.145215	18	71645678	0.892454	0.0451112	18	69312914	0.015953	5.69e-06	13.6189	15164	class Deltaproteobacteria
rs17791387	A	G	A	G	-0.0735881	-0.104567	0.0951744	9	79219511	0.0526538	0.0539632	9	81834426	0.0154246	1.6e-06	19.9672	15071	class Deltaproteobacteria
rs2692012	A	G	A	G	0.110335	0.0104648	0.054886	1	204022477	0.880379	0.0695386	1	203991605	0.0253336	3.14e-06	44.8511	13104	class Deltaproteobacteria
rs2838334	G	A	G	A	0.0561722	-0.00574785	0.343753	21	43645080	0.862359	0.0331532	21	45064961	0.0124124	5.45e-06	29.8877	15168	class Deltaproteobacteria
rs3935584	C	T	C	T	-0.0523485	0.00137172	0.532823	2	233064573	0.965614	0.0318193	2	233929283	0.011566	7.5e-06	17.6591	15166	class Deltaproteobacteria
rs4506934	C	T	C	T	-0.0936514	-0.0576683	0.117782	17	2953368	0.239403	0.0490177	17	2856662	0.02012	3.59e-06	29.084	15061	class Deltaproteobacteria
rs55744759	A	G	A	G	-0.0779693	-0.0142109	0.112687	8	56955112	0.776458	0.0500496	8	57867671	0.0170738	7.31e-06	40.6826	15168	class Deltaproteobacteria
rs6058181	C	T	C	T	0.0825716	-0.0464818	0.162767	20	35106998	0.278662	0.0429063	20	33694801	0.0165958	3.4e-07	35.7396	15100	class Deltaproteobacteria
rs62020470	A	G	A	G	-0.0585411	-0.0140917	0.17904	15	95617836	0.732956	0.0413008	15	96161065	0.0129358	4.85e-06	20.3083	15168	class Deltaproteobacteria
rs9928243	C	A	C	A	-0.0538457	0.00232708	0.472819	16	71507738	0.941498	0.0317097	16	71541641	0.0117718	5.02e-06	10.9287	15167	class Deltaproteobacteria
rs10402491	C	T	C	T	0.0661701	0.0290038	0.168025	19	13314985	0.494759	0.0424803	19	13425799	0.014851	7.58e-06	46.232	18334	family Lachnospiraceae
rs11139361	T	C	T	C	0.0494463	0.0300396	0.321797	9	69564931	0.374969	0.0338587	9	72179847	0.0110503	4.26e-06	41.0064	18333	family Lachnospiraceae
rs112040820	A	G	A	G	0.0549584	0.0422253	0.259643	17	82511188	0.24296	0.0361635	17	80469064	0.0117086	2.42e-06	16.3749	17512	family Lachnospiraceae
rs11841382	G	T	G	T	-0.0718128	-0.0831122	0.0826748	13	37430535	0.146821	0.0572851	13	38004672	0.017462	9.58e-06	35.0814	18340	family Lachnospiraceae
rs11979110	T	C	T	C	-0.0500924	-0.010929	0.46303	7	130751700	0.73	0.0316668	7	130436459	0.0105069	1.82e-06	39.996	18339	family Lachnospiraceae
rs1205443	A	G	A	G	0.0501415	-0.0345009	0.351648	20	38248466	0.29896	0.0332166	20	36876868	0.0112157	7.29e-06	40.4129	17779	family Lachnospiraceae
rs12760724	A	C	A	C	-0.0484566	-0.0455957	0.328802	1	213858626	0.175604	0.0336645	1	214031969	0.0107934	7.27e-06	37.9481	18340	family Lachnospiraceae
rs13005175	A	G	A	G	0.0993483	0.0825808	0.044308	2	231605011	0.283954	0.0770718	2	232469722	0.0218395	8.37e-06	38.2924	16893	family Lachnospiraceae
rs2159863	A	G	A	G	-0.0585831	-0.0182076	0.179403	4	10243730	0.658381	0.0411798	4	10245354	0.0128742	3.7e-06	25.5079	18340	family Lachnospiraceae
rs2910921	T	C	T	C	0.160302	-0.0216696	0.028587	5	32348487	0.819126	0.0947642	5	32348593	0.035832	8.42e-06	15.8242	6549	family Lachnospiraceae
rs3127230	C	T	C	T	-0.0503537	-0.03956	0.303399	10	101632746	0.251517	0.0344998	10	103392503	0.0112201	6.2e-06	29.5624	18340	family Lachnospiraceae
rs35524804	T	C	T	C	-0.0607481	-0.0395434	0.213992	9	97351401	0.302272	0.0383331	9	100113683	0.0125216	2.45e-06	34.8276	17859	family Lachnospiraceae
rs7359994	T	C	T	C	-0.0503142	0.0410398	0.403183	19	28917951	0.20261	0.0322095	19	29408858	0.0112482	5.36e-06	19.3127	18340	family Lachnospiraceae
rs79086868	T	C	T	C	0.0776723	-0.0405441	0.101096	9	130916218	0.442355	0.0527766	9	133791605	0.0164472	3.01e-06	27.3568	17522	family Lachnospiraceae
rs959845	C	T	C	T	-0.0493666	-0.0376577	0.425989	4	185985647	0.245674	0.0324378	4	186906801	0.0107801	5.17e-06	31.5537	17859	family Lachnospiraceae
rs9929145	G	A	G	A	-0.125721	-0.0723139	0.0490464	16	76525287	0.323765	0.0732849	16	76559184	0.0245233	2.84e-07	26.0731	15866	family Lachnospiraceae
rs10404377	C	A	C	A	-0.0503183	-0.00226692	0.421475	19	16063847	0.944235	0.0324084	19	16174657	0.011165	6.99e-06	27.3086	16269	family Family XIII
rs118170811	A	G	A	G	0.151619	0.00149468	0.0307222	10	100607139	0.986977	0.0915748	10	102366896	0.0317112	1.8e-06	27.0825	9645	family Family XIII
rs12904405	A	G	A	G	-0.0851896	0.0201094	0.0946041	15	93562186	0.709508	0.0539824	15	94105415	0.0192688	7.67e-06	31.1805	16643	family Family XIII
rs3098182	G	T	G	T	0.0508511	-0.0656797	0.517992	15	50510783	0.0380715	0.0316668	15	50802980	0.011014	4.04e-06	13.2053	16731	family Family XIII
rs4293737	A	G	A	G	-0.112091	0.011307	0.221378	3	32332038	0.772106	0.0390407	3	32373530	0.0271305	8.38e-06	31.9173	5704	family Family XIII
rs482905	G	T	G	T	0.0596528	0.0218261	0.247748	1	166587965	0.549628	0.0364791	1	166557202	0.012717	3.72e-06	44.5623	16737	family Family XIII
rs6501525	A	G	A	G	0.0561559	-0.0214805	0.339751	17	72222486	0.520831	0.0334552	17	70218627	0.0115587	1.24e-06	44.3703	16269	family Family XIII
rs66753613	G	A	G	A	0.0651136	0.0208752	0.18391	1	38746349	0.609119	0.0408252	1	39212021	0.0144251	8.08e-06	13.5242	16269	family Family XIII
rs6797051	C	T	C	T	-0.0805984	-0.0386621	0.0949051	3	88946068	0.472634	0.053832	3	88995218	0.0171364	4.89e-06	21.9306	16737	family Family XIII
rs7514702	T	C	T	C	-0.0663236	0.0790711	0.149362	1	186944891	0.0744046	0.0443194	1	186914023	0.0141626	3.92e-06	37.3379	16737	family Family XIII
rs10409783	A	G	A	G	0.0950828	0.0159257	0.291723	19	4555774	0.648948	0.0349843	19	4555786	0.0211239	7.7e-06	12.5409	5941	genus Slackia
rs12440440	A	G	A	G	0.0901934	0.0331998	0.341759	15	33749695	0.319083	0.0333216	15	34041896	0.0190582	2.63e-06	23.5121	6063	genus Slackia
rs16894137	C	T	C	T	-0.122792	0.0292993	0.13055	8	95934063	0.531616	0.0468382	8	96946291	0.0263047	2.71e-06	25.5522	6063	genus Slackia
rs35156985	T	C	T	C	-0.155709	-0.0295336	0.0420387	7	99854092	0.709723	0.0793429	7	99451715	0.0348085	8.06e-06	29.711	5965	genus Slackia
rs4492265	A	G	A	G	-0.0905757	-0.00404703	0.305797	7	13484058	0.90655	0.0344748	7	13523683	0.0191658	2.41e-06	42.3628	6063	genus Slackia
rs8901	C	T	C	T	0.0934594	-0.0111301	0.292445	17	76270929	0.748997	0.0347857	17	74267010	0.0186813	6.07e-07	21.861	6063	genus Slackia
rs10414815	T	C	T	C	0.10453	-0.0980519	0.046386	19	42082093	0.198333	0.0762268	19	42586245	0.0230253	4.24e-06	24.5149	11564	genus Lachnospiraceae UCG010
rs11192447	A	G	A	G	0.126592	0.0955983	0.0501209	10	82088641	0.190501	0.073026	10	83848397	0.024345	4.69e-07	13.424	12695	genus Lachnospiraceae UCG010
rs12346653	C	T	C	T	0.0657686	0.0210984	0.209616	9	89652324	0.587504	0.0388941	9	92267239	0.0139569	2.7e-06	27.9375	12816	genus Lachnospiraceae UCG010
rs17730011	G	A	G	A	-0.0702357	-0.0312061	0.21508	6	84063126	0.416702	0.0384237	6	84772845	0.015706	7.85e-06	14.0618	13226	genus Lachnospiraceae UCG010
rs2833528	C	T	C	T	-0.0562148	-0.0712984	0.372956	21	31821255	0.0295148	0.0327577	21	33193567	0.0127763	9.92e-06	45.4531	13233	genus Lachnospiraceae UCG010
rs336138	G	T	G	T	0.0779543	0.0707905	0.115437	5	8146258	0.151955	0.049412	5	8146371	0.0171865	7.48e-06	12.2076	13236	genus Lachnospiraceae UCG010
rs4576377	A	C	A	C	-0.0572001	-0.0180178	0.367564	7	81780947	0.582216	0.0327506	7	81410263	0.0127043	7.63e-06	43.9587	13225	genus Lachnospiraceae UCG010
rs72894957	G	A	G	A	0.222263	-0.176074	0.0226218	2	184997864	0.0950999	0.105491	2	185862591	0.0486425	5.68e-06	33.1649	4316	genus Lachnospiraceae UCG010
rs74315802	G	T	G	T	0.0867262	-0.0131332	0.186792	14	29403135	0.749439	0.041121	14	29872341	0.0183477	3.19e-06	38.4489	12715	genus Lachnospiraceae UCG010
rs9981767	A	C	A	C	0.0655062	-0.0188189	0.259766	21	42659765	0.602447	0.0361287	21	44079875	0.0131994	9.96e-07	31.9586	12816	genus Lachnospiraceae UCG010
rs10417872	T	G	T	G	0.118306	0.0174096	0.284946	19	28276446	0.61866	0.0349765	19	28767353	0.024522	1.29e-06	35.3674	4056	genus Lactococcus
rs123059	T	C	T	C	-0.13671	-0.00688361	0.219226	17	2796641	0.857552	0.0383506	17	2699935	0.0274694	1.27e-06	17.7269	3760	genus Lactococcus
rs12621813	G	A	G	A	0.108423	0.00961174	0.264985	2	31043183	0.788167	0.0357722	2	31266049	0.0239978	6.61e-06	18.6338	4057	genus Lactococcus
rs17168302	G	A	G	A	0.191857	-0.0192711	0.106889	7	14610596	0.707524	0.0513644	7	14650221	0.0424761	6.29e-06	33.0246	4023	genus Lactococcus
rs2293361	C	T	C	T	-0.199221	0.0382445	0.0531502	2	53887727	0.590049	0.0709855	2	54114864	0.0430969	1.4e-06	26.8348	3787	genus Lactococcus
rs4766997	C	T	C	T	0.114599	0.00138334	0.42614	12	112723633	0.965451	0.0319375	12	113161438	0.023839	2.06e-06	44.0979	4053	genus Lactococcus
rs55910161	C	T	C	T	0.146426	0.109144	0.11229	10	69758887	0.0298573	0.0502508	10	71518643	0.0307367	2.36e-06	45.3624	3836	genus Lactococcus
rs6674304	C	T	C	T	0.200758	0.00729952	0.0382532	1	116345120	0.930677	0.0839086	1	116887742	0.0442121	6.18e-06	39.9775	3869	genus Lactococcus
rs7992246	T	C	T	C	0.104232	-0.00410316	0.38972	13	112818211	0.899422	0.0324638	13	113472525	0.0230786	4.45e-06	24.4217	4057	genus Lactococcus
rs10439674	A	G	A	G	-0.0572129	-0.026607	0.202411	21	41309465	0.497472	0.0392161	21	42681392	0.0130007	7.68e-06	34.3827	17381	genus Fusicatenibacter
rs167879	C	T	C	T	-0.0659543	-0.104903	0.14831	20	57362310	0.018451	0.0445173	20	55937366	0.0148763	5.87e-06	46.9464	16542	genus Fusicatenibacter
rs1864685	A	C	A	C	-0.0494799	0.0265797	0.406714	17	72725643	0.4075	0.0320895	17	70721782	0.0108105	4.96e-06	30.2141	17374	genus Fusicatenibacter
rs2025938	G	A	G	A	-0.0967298	-0.122308	0.065688	10	110417361	0.0573218	0.0643442	10	112177119	0.0205426	2.99e-06	45.5784	15626	genus Fusicatenibacter
rs206581	A	G	A	G	-0.0568339	0.0490097	0.217741	18	10370599	0.202117	0.0384226	18	10370596	0.0127894	8.96e-06	23.4655	17384	genus Fusicatenibacter
rs2132128	G	A	G	A	-0.0771914	-0.00615042	0.102732	8	15503209	0.906949	0.0526181	8	15360718	0.0160344	1.08e-06	23.6814	17370	genus Fusicatenibacter
rs3303	T	C	T	C	-0.0953657	0.0448273	0.0645816	10	118687917	0.488116	0.064657	10	120447429	0.020407	3.94e-06	26.753	16877	genus Fusicatenibacter
rs4378146	A	C	A	C	-0.0616691	0.0262077	0.25508	1	24601134	0.469376	0.0362238	1	24927625	0.0125259	7.2e-07	13.738	17384	genus Fusicatenibacter
rs60254196	A	G	A	G	-0.0492427	-0.0513278	0.464437	7	149159628	0.106297	0.0317807	7	148856720	0.0109365	5.47e-06	40.9346	16978	genus Fusicatenibacter
rs62187631	T	C	T	C	-0.0710571	0.0509646	0.193045	2	225784854	0.202652	0.0400026	2	226649570	0.015924	4.55e-06	14.156	16522	genus Fusicatenibacter
rs62353480	A	G	A	G	-0.0701397	0.0255318	0.175122	5	29594893	0.545439	0.0422285	5	29595000	0.0145589	1.57e-06	19.0764	16119	genus Fusicatenibacter
rs6515626	G	A	G	A	0.141575	-0.0284146	0.0668557	20	25276365	0.652804	0.0631619	20	25257001	0.0313559	7.29e-06	31.9902	7796	genus Fusicatenibacter
rs704418	T	C	T	C	0.0739124	0.103628	0.131329	3	64267127	0.0301745	0.0478033	3	64252803	0.0151073	7.77e-07	35.3789	16626	genus Fusicatenibacter
rs73103914	A	G	A	G	-0.0597324	-0.0757132	0.150365	12	58264528	0.086896	0.0442249	12	58658311	0.0134458	8.3e-06	37.6918	17384	genus Fusicatenibacter
rs792108	T	C	T	C	-0.0508345	0.081648	0.410061	2	5392660	0.0111296	0.0321625	2	5532793	0.0113843	8.5e-06	43.3807	16978	genus Fusicatenibacter
rs8028026	A	G	A	G	-0.0792146	0.0202923	0.092807	15	87809984	0.711754	0.0549181	15	88353215	0.0180505	8.06e-06	11.6972	16522	genus Fusicatenibacter
rs8063430	T	C	T	C	-0.104026	0.121219	0.0508647	16	73787906	0.0947894	0.0725575	16	73821805	0.022217	4.93e-06	23.5146	15552	genus Fusicatenibacter
rs9905659	G	A	G	A	-0.061617	0.00505083	0.182851	17	72701205	0.901697	0.0408915	17	70697344	0.0136576	7.31e-06	15.2655	17384	genus Fusicatenibacter
rs10461257	A	G	A	G	-0.0551969	-0.0322436	0.352225	4	155209852	0.335031	0.0334467	4	156131004	0.0122069	6.51e-06	45.4498	15987	genus Christensenellaceae R 7group
rs17081797	A	G	A	G	-0.0904325	-0.025217	0.0643873	18	69888324	0.694927	0.0642999	18	67555560	0.0204253	3.34e-06	23.8637	16324	genus Christensenellaceae R 7group
rs60954665	T	G	T	G	0.049815	-0.0414573	0.496366	19	35392834	0.188801	0.0315472	19	35883736	0.0110787	7.13e-06	20.9065	16324	genus Christensenellaceae R 7group
rs62132810	A	G	A	G	-0.0828853	-0.0347322	0.143744	19	48775970	0.443609	0.0453356	19	49279227	0.0179623	5.67e-06	42.6042	15066	genus Christensenellaceae R 7group
rs62190261	A	C	A	C	0.0958394	0.00599163	0.0868364	2	230078383	0.915336	0.05636	2	230943099	0.0214723	8.74e-06	30.6007	15274	genus Christensenellaceae R 7group
rs62467127	C	T	C	T	0.114108	0.117723	0.0246411	7	118456871	0.249035	0.102129	7	118096925	0.0251983	3.25e-06	31.8562	12719	genus Christensenellaceae R 7group
rs73952017	C	T	C	T	-0.0862164	-0.0252191	0.102946	18	1779608	0.627136	0.0519167	18	1779609	0.0194354	8.46e-06	36.5914	15274	genus Christensenellaceae R 7group
rs78521377	C	T	C	T	0.124992	-0.0673768	0.0303021	10	124759805	0.468553	0.0929545	10	126448374	0.0274797	5.61e-06	31.3463	12605	genus Christensenellaceae R 7group
rs892686	A	G	A	G	0.0514099	-0.00340662	0.472617	9	80428461	0.914557	0.0317509	9	83043376	0.011136	3.97e-06	20.0982	16325	genus Christensenellaceae R 7group
rs11604400	C	T	C	T	-0.102524	-0.0355656	0.104396	11	98515355	0.490685	0.0516027	11	98386085	0.0234834	9.74e-06	15.0196	8107	genus Adlercreutzia
rs13231526	C	A	C	A	0.143237	0.12642	0.0810332	7	48804555	0.0287025	0.0577907	7	48844151	0.0311654	4.81e-06	14.7862	8051	genus Adlercreutzia
rs2717140	C	T	C	T	-0.119225	-0.0103933	0.0990169	18	77297814	0.844013	0.0528216	18	75009770	0.0251081	2.05e-06	36.3509	8243	genus Adlercreutzia
rs55719207	G	A	G	A	-0.0699243	-0.0761547	0.401263	3	105637127	0.0184548	0.0323187	3	105355971	0.0158036	9.61e-06	48.6292	8243	genus Adlercreutzia
rs6664405	T	C	T	C	-0.0953084	-0.0391495	0.146589	1	68978480	0.386219	0.0451815	1	69444163	0.0210752	5.23e-06	26.63	8051	genus Adlercreutzia
rs7680684	C	T	C	T	-0.083381	-0.0222558	0.342845	4	170360208	0.503726	0.0332852	4	171281359	0.0168901	9.77e-07	12.8324	8243	genus Adlercreutzia
rs9490822	C	T	C	T	-0.0734512	0.0143466	0.450898	6	123587938	0.651027	0.0317166	6	123909083	0.0155789	2.54e-06	10.9328	8243	genus Adlercreutzia
rs9915817	T	C	T	C	0.0749219	-0.00524211	0.291056	17	50786818	0.880584	0.0348941	17	48864179	0.016833	8.22e-06	25.3854	8243	genus Adlercreutzia
rs10464997	G	A	G	A	0.137691	0.014247	0.184885	8	21045182	0.726417	0.0407179	8	20902693	0.0294804	3.3e-06	43.8916	4650	genus Oxalobacter
rs11108500	A	G	A	G	-0.199099	0.00248006	0.0871967	12	96425426	0.965124	0.0567201	12	96819204	0.0427327	3.74e-06	32.0514	4303	genus Oxalobacter
rs111966731	T	C	T	C	0.213114	-0.0272572	0.0858127	15	93398708	0.630083	0.056596	15	93941937	0.047162	7.3e-06	35.5567	3931	genus Oxalobacter
rs12002250	A	C	A	C	0.217122	0.0655248	0.0425523	9	19682560	0.40352	0.0784397	9	19682558	0.0466317	1.42e-06	24.0262	4297	genus Oxalobacter
rs1569853	T	C	T	C	-0.138078	0.0404384	0.12054	6	38582525	0.403234	0.0483793	6	38550301	0.0296981	3.65e-06	47.9315	4492	genus Oxalobacter
rs36057338	G	T	G	T	0.207847	-0.0820972	0.0331335	4	189014160	0.352051	0.0882179	4	189935314	0.0421439	8.8e-07	31.4236	4244	genus Oxalobacter
rs3862635	C	T	C	T	-0.172142	-0.0196855	0.090127	11	126712683	0.721405	0.0552061	11	126582578	0.0394026	9.19e-06	26.8306	4469	genus Oxalobacter
rs4428215	G	A	G	A	0.130293	-0.00509671	0.253821	3	172229645	0.887957	0.0361751	3	171947435	0.0242237	7.51e-08	39.4603	4655	genus Oxalobacter
rs6000536	C	T	C	T	-0.130992	-0.006888	0.168993	22	37025428	0.871107	0.0424524	22	37421469	0.0253804	2.06e-07	37.6652	4654	genus Oxalobacter
rs6993398	G	A	G	A	0.127217	-0.0105132	0.184019	8	114548460	0.796175	0.0407015	8	115560689	0.0278855	7.13e-06	40.0945	4656	genus Oxalobacter
rs736744	C	T	C	T	0.117882	0.0409755	0.431751	9	84899492	0.199231	0.0319187	9	87514407	0.0211262	2.57e-08	45.7407	4655	genus Oxalobacter
rs10490280	C	T	C	T	-0.0672094	-0.0116813	0.187682	2	37678833	0.773154	0.0405247	2	37905976	0.0143309	4.16e-06	38.9248	14004	genus Ruminococcaceae UCG003
rs11243416	T	C	T	C	-0.0925653	0.0678099	0.070099	9	131541583	0.280825	0.0628761	9	134416970	0.0191203	1.67e-06	41.421	14004	genus Ruminococcaceae UCG003
rs11613919	G	T	G	T	0.0727604	-0.0379678	0.219953	12	75102683	0.319104	0.0381088	12	75496463	0.0155716	1.63e-06	30.2165	14309	genus Ruminococcaceae UCG003
rs16959793	A	C	A	C	-0.062527	0.0298976	0.415333	15	34779517	0.352895	0.0321829	15	35071718	0.0131259	2.22e-06	41.962	14412	genus Ruminococcaceae UCG003
rs2523124	T	C	T	C	-0.0546625	-0.0343864	0.40033	7	97719124	0.285926	0.0322241	7	97348436	0.0120823	5.78e-06	34.4659	14409	genus Ruminococcaceae UCG003
rs3013089	G	A	G	A	-0.0551473	0.0322055	0.373836	1	13468126	0.323244	0.0326028	1	13794594	0.0120346	4.38e-06	39.7066	14408	genus Ruminococcaceae UCG003
rs4452755	A	C	A	C	-0.0634463	-0.00617553	0.33792	8	81114617	0.853481	0.0334394	8	82026852	0.0134741	3.29e-06	28.0699	14406	genus Ruminococcaceae UCG003
rs4532474	G	A	G	A	0.0769231	-0.0193799	0.163875	6	105333663	0.651388	0.0428914	6	105781538	0.017045	4.82e-06	16.4167	14412	genus Ruminococcaceae UCG003
rs646327	G	A	G	A	0.0586696	0.0928576	0.409147	19	48706594	0.00343764	0.0317394	19	49209851	0.011837	7.83e-07	41.537	14406	genus Ruminococcaceae UCG003
rs6759615	A	G	A	G	0.102523	0.028479	0.0978499	2	204373993	0.591062	0.0530042	2	205238716	0.0200204	7.86e-07	38.1692	14410	genus Ruminococcaceae UCG003
rs73341549	T	C	T	C	-0.169857	-0.0790712	0.0563106	7	51473771	0.245529	0.0680898	7	51541468	0.0318768	1.51e-07	42.4745	6744	genus Ruminococcaceae UCG003
rs78720113	A	G	A	G	-0.115348	-0.0374837	0.0781042	3	41940901	0.526574	0.059193	3	41982393	0.0249601	7.59e-06	16.9817	13078	genus Ruminococcaceae UCG003
rs10495392	C	T	C	T	-0.082486	0.0364725	0.072182	1	237259689	0.551014	0.0611708	1	237422989	0.0187194	9.96e-06	49.0495	13902	genus Ruminococcaceae UCG014
rs10791168	A	G	A	G	-0.0664624	0.0128316	0.185408	11	131789106	0.754646	0.0410586	11	131659000	0.0150069	9.76e-06	13.6265	14403	genus Ruminococcaceae UCG014
rs10941294	C	T	C	T	-0.122057	-0.0260665	0.0543179	5	36435495	0.710173	0.070142	5	36435597	0.0260017	2.4e-06	38.71	12615	genus Ruminococcaceae UCG014
rs115777838	T	C	T	C	-0.18835	-0.0325591	0.112236	5	26110517	0.516399	0.0501752	5	26110626	0.0386643	4.62e-07	21.8529	5674	genus Ruminococcaceae UCG014
rs12638134	T	G	T	G	0.0582548	0.0122254	0.417221	3	101615765	0.701691	0.0319171	3	101334609	0.0119657	1.21e-06	14.1531	14403	genus Ruminococcaceae UCG014
rs34402072	C	T	C	T	-0.0688023	-0.0413236	0.146939	8	3779026	0.357424	0.0449031	8	3636548	0.0156083	9.8e-06	33.1183	13863	genus Ruminococcaceae UCG014
rs56105232	G	A	G	A	0.139276	-0.0240211	0.0619152	9	14363770	0.713209	0.0653547	9	14363769	0.0299132	2.91e-06	40.7098	9190	genus Ruminococcaceae UCG014
rs72809222	T	C	T	C	0.0671775	0.0498938	0.212705	2	56978719	0.197935	0.0387537	2	57205854	0.0139838	2.41e-06	25.0975	13922	genus Ruminococcaceae UCG014
rs73186226	G	A	G	A	-0.0993852	-0.0549315	0.0813582	3	124110514	0.344248	0.0580791	3	123829361	0.0216819	6.72e-06	41.5348	13760	genus Ruminococcaceae UCG014
rs853612	A	G	A	G	-0.0528257	0.0391786	0.394813	10	118168902	0.22604	0.0323623	10	119928413	0.0119367	9.75e-06	22.0785	14403	genus Ruminococcaceae UCG014
rs995642	C	T	C	T	0.060048	-0.078546	0.238532	2	134097088	0.0338408	0.0370157	2	134854659	0.0126417	1.9e-06	39.7766	14402	genus Ruminococcaceae UCG014
rs10831953	G	A	G	A	0.0537537	0.00951351	0.299324	11	13076504	0.782544	0.0344687	11	13098051	0.0123746	9.95e-06	29.3449	14915	family Bifidobacteriaceae
rs12446429	T	C	T	C	0.0810099	-0.0292492	0.195793	16	848055	0.472362	0.0407007	16	898055	0.019073	8.53e-06	49.3117	14008	family Bifidobacteriaceae
rs13020688	G	A	G	A	0.0584045	-0.0722995	0.304372	2	192013806	0.0360545	0.0344889	2	192878532	0.0122081	1.57e-06	38.3902	14795	family Bifidobacteriaceae
rs182549	C	T	C	T	0.11707	-0.0344508	0.397796	2	135859184	0.292008	0.0326943	2	136616754	0.0126703	5.94e-20	26.1068	14915	family Bifidobacteriaceae
rs4957061	T	C	T	C	0.0569873	-0.00908388	0.422285	5	520981	0.777872	0.0322016	5	521096	0.0116907	1.15e-06	28.064	14795	family Bifidobacteriaceae
rs540489	T	G	T	G	-0.0632518	-0.0568284	0.175782	17	74901626	0.169586	0.0413738	17	72897722	0.013817	5.37e-06	23.2161	14688	family Bifidobacteriaceae
rs55888705	A	G	A	G	0.053673	-0.00397271	0.28085	4	1516099	0.909946	0.0351236	4	1517826	0.0120586	8.66e-06	40.9786	14914	family Bifidobacteriaceae
rs6899771	A	G	A	G	-0.0914312	0.0207754	0.100543	6	96958344	0.691982	0.0524412	6	97406220	0.0202604	7.28e-06	26.9889	14150	family Bifidobacteriaceae
rs7174549	C	T	C	T	0.0551726	0.0117988	0.358941	15	91920073	0.720205	0.0329404	15	92463303	0.0124655	6.87e-06	33.7902	14915	family Bifidobacteriaceae
rs7322849	T	C	T	C	0.110676	-0.0810186	0.0909196	13	112205515	0.141908	0.0551626	13	112859829	0.0200996	1.74e-08	30.9677	14915	family Bifidobacteriaceae
rs857444	C	T	C	T	0.0553965	0.0341368	0.370244	6	14617360	0.297966	0.0327985	6	14617591	0.0120669	3.82e-06	43.8998	14914	family Bifidobacteriaceae
rs10831953	G	A	G	A	0.0537537	0.00951351	0.299324	11	13076504	0.782544	0.0344687	11	13098051	0.0123746	9.95e-06	30.6	14915	order Bifidobacteriales
rs12446429	T	C	T	C	0.0810099	-0.0292492	0.195793	16	848055	0.472362	0.0407007	16	898055	0.019073	8.53e-06	32.9087	14008	order Bifidobacteriales
rs13020688	G	A	G	A	0.0584045	-0.0722995	0.304372	2	192013806	0.0360545	0.0344889	2	192878532	0.0122081	1.57e-06	11.1235	14795	order Bifidobacteriales
rs182549	C	T	C	T	0.11707	-0.0344508	0.397796	2	135859184	0.292008	0.0326943	2	136616754	0.0126703	5.94e-20	34.6029	14915	order Bifidobacteriales
rs4957061	T	C	T	C	0.0569873	-0.00908388	0.422285	5	520981	0.777872	0.0322016	5	521096	0.0116907	1.15e-06	13.8011	14795	order Bifidobacteriales
rs540489	T	G	T	G	-0.0632518	-0.0568284	0.175782	17	74901626	0.169586	0.0413738	17	72897722	0.013817	5.37e-06	16.5592	14688	order Bifidobacteriales
rs55888705	A	G	A	G	0.053673	-0.00397271	0.28085	4	1516099	0.909946	0.0351236	4	1517826	0.0120586	8.66e-06	27.2751	14914	order Bifidobacteriales
rs6899771	A	G	A	G	-0.0914312	0.0207754	0.100543	6	96958344	0.691982	0.0524412	6	97406220	0.0202604	7.28e-06	46.7184	14150	order Bifidobacteriales
rs7174549	C	T	C	T	0.0551726	0.0117988	0.358941	15	91920073	0.720205	0.0329404	15	92463303	0.0124655	6.87e-06	13.2053	14915	order Bifidobacteriales
rs7322849	T	C	T	C	0.110676	-0.0810186	0.0909196	13	112205515	0.141908	0.0551626	13	112859829	0.0200996	1.74e-08	24.8297	14915	order Bifidobacteriales
rs857444	C	T	C	T	0.0553965	0.0341368	0.370244	6	14617360	0.297966	0.0327985	6	14617591	0.0120669	3.82e-06	25.9488	14914	order Bifidobacteriales
rs10501370	C	T	C	T	-0.115589	-0.0379929	0.0628127	11	58273149	0.560239	0.0652252	11	58040621	0.0252489	5.42e-06	23.9956	13824	genus Eubacterium hallii group
rs10798999	C	T	C	T	0.0601661	-0.0542312	0.268322	1	33843316	0.128329	0.0356614	1	34308917	0.0126752	2.61e-06	47.6152	16561	genus Eubacterium hallii group
rs117748144	T	C	T	C	-0.126582	-0.0573866	0.0508311	11	11750090	0.424788	0.0719001	11	11771637	0.028712	7.86e-06	12.4493	10861	genus Eubacterium hallii group
rs13116360	T	C	T	C	0.154124	-0.114362	0.0666579	4	110964275	0.0722753	0.0636272	4	111885431	0.0297185	2.94e-07	49.8782	10323	genus Eubacterium hallii group
rs17074066	T	C	T	C	-0.0813986	-0.106565	0.0201706	4	182788383	0.344489	0.112727	4	183709536	0.0189272	9.35e-06	24.8984	15804	genus Eubacterium hallii group
rs17474256	G	A	G	A	0.0810805	-0.0320365	0.0980524	1	103982054	0.549656	0.053548	1	104524676	0.0184573	9.45e-06	30.1477	16460	genus Eubacterium hallii group
rs281379	A	G	A	G	-0.0499523	0.0998163	0.408608	19	48711017	0.00167325	0.03176	19	49214274	0.0112153	9.33e-06	35.2775	16130	genus Eubacterium hallii group
rs28584818	A	G	A	G	0.126115	-0.0654424	0.0803558	3	64678780	0.262874	0.0584503	3	64664456	0.0268627	4.43e-06	35.4218	11095	genus Eubacterium hallii group
rs60254196	A	G	A	G	-0.0522832	-0.0513278	0.464437	7	149159628	0.106297	0.0317807	7	148856720	0.0111865	2.7e-06	48.618	16238	genus Eubacterium hallii group
rs630939	C	T	C	T	-0.0508914	0.0198237	0.453821	18	50858093	0.535316	0.0319783	18	48384463	0.0114352	9.16e-06	24.2206	16238	genus Eubacterium hallii group
rs6550770	T	C	T	C	-0.198087	-0.0578103	0.042613	3	23621925	0.461888	0.0785743	3	23663416	0.0443545	4.82e-06	49.2679	4279	genus Eubacterium hallii group
rs74018587	C	T	C	T	0.208943	-0.0155056	0.0399831	15	61721961	0.848121	0.080962	15	62014160	0.043822	3.7e-06	39.0633	3039	genus Eubacterium hallii group
rs78056098	G	T	G	T	-0.0507411	-0.0030697	0.354624	11	123919170	0.925804	0.0329633	11	123789877	0.0113758	8.29e-06	14.7968	16568	genus Eubacterium hallii group
rs949971	T	G	T	G	-0.0540164	0.00782462	0.325089	3	110564542	0.816579	0.0337344	3	110283389	0.0116101	3.29e-06	20.7035	16566	genus Eubacterium hallii group
rs10502061	A	G	A	G	0.0835752	-0.0342282	0.114557	11	105744527	0.490567	0.0496486	11	105615253	0.0192017	7.94e-06	40.8645	16825	genus Anaerostipes
rs2014785	T	C	T	C	0.0515687	-0.0411036	0.443236	3	171382313	0.200459	0.032106	3	171100102	0.0112199	4.68e-06	14.7532	16445	genus Anaerostipes
rs2396460	T	C	T	C	-0.0512653	-0.0124109	0.485581	2	227153955	0.695311	0.0316883	2	228018671	0.0109555	2.91e-06	11.576	16912	genus Anaerostipes
rs2804244	A	G	A	G	-0.053089	-0.117468	0.38203	10	115623674	0.000319757	0.0326415	10	117383184	0.0110983	2.04e-06	21.8062	16926	genus Anaerostipes
rs3900776	G	A	G	A	-0.110013	0.0721256	0.0281152	9	13525083	0.451394	0.0957726	9	13525082	0.0236302	2.75e-06	49.0654	14694	genus Anaerostipes
rs60983350	G	A	G	A	-0.0539901	0.0108544	0.363589	17	2947443	0.747362	0.0336967	17	2850737	0.0116575	4.42e-06	43.7461	16344	genus Anaerostipes
rs62157625	T	C	T	C	0.088573	0.010317	0.123198	2	142016764	0.831534	0.0484972	2	142774333	0.0185548	1.45e-06	36.5383	15215	genus Anaerostipes
rs62215703	G	A	G	A	0.0644965	-0.010175	0.215607	21	24501310	0.790937	0.0383828	21	25873624	0.0136702	1.98e-06	40.7615	15550	genus Anaerostipes
rs6474958	A	G	A	G	-0.0500065	-0.0173884	0.310237	9	1582701	0.609432	0.0340357	9	1582701	0.0112001	6.74e-06	24.4832	16918	genus Anaerostipes
rs6726833	C	A	C	A	-0.0877497	-0.0479026	0.0795061	2	39124428	0.411224	0.0582939	2	39351569	0.0189408	3.32e-06	30.607	16924	genus Anaerostipes
rs6854026	T	C	T	C	-0.0508482	0.0489703	0.561561	4	168769663	0.124935	0.0319152	4	169690814	0.0109075	3.2e-06	38.4179	16921	genus Anaerostipes
rs7193624	C	T	C	T	0.0750642	-0.00941619	0.082801	16	77540123	0.869804	0.0574482	16	77574020	0.0150723	5.35e-07	45.3208	16926	genus Anaerostipes
rs78735375	A	C	A	C	-0.137429	0.0245628	0.040293	19	1497548	0.75924	0.0801448	19	1497547	0.0305304	5.33e-06	48.4896	10360	genus Anaerostipes
rs10506058	A	G	A	G	0.0997048	0.0166264	0.422435	12	30115552	0.603365	0.0320004	12	30268485	0.0221926	8.92e-06	37.4577	4163	genus Clostridium innocuum group
rs1942371	G	A	G	A	-0.157938	-0.0188511	0.123445	18	71607072	0.696399	0.0483132	18	69274308	0.034187	4.06e-06	37.6189	3971	genus Clostridium innocuum group
rs40656	C	T	C	T	0.142664	0.0135308	0.205771	5	9368046	0.730505	0.039282	5	9368158	0.0311021	8.62e-06	39.3598	4048	genus Clostridium innocuum group
rs4869133	G	A	G	A	-0.180591	-0.0311911	0.176783	5	96381915	0.453716	0.0416306	5	95717619	0.0409505	7.24e-06	47.1992	3735	genus Clostridium innocuum group
rs61267978	T	C	T	C	0.14708	-0.0125395	0.121746	18	6348228	0.794895	0.0482364	18	6348227	0.0320875	5.59e-06	49.0374	4165	genus Clostridium innocuum group
rs6577484	G	A	G	A	0.160425	-0.0288541	0.106279	1	8359360	0.577801	0.0518398	1	8419420	0.0360857	8.41e-06	24.522	3858	genus Clostridium innocuum group
rs6890185	T	C	T	C	0.113424	0.00436038	0.323185	5	71890799	0.897478	0.0338413	5	71186626	0.0233137	1.12e-06	23.6466	4166	genus Clostridium innocuum group
rs77845139	A	G	A	G	-0.114993	0.022546	0.251602	15	59412009	0.536064	0.0364365	15	59704208	0.0257186	8.41e-06	32.2538	4048	genus Clostridium innocuum group
rs111509883	T	C	T	C	0.171131	0.0393713	0.110229	19	639161	0.437665	0.050727	19	639161	0.0347624	1.24e-06	16.0452	6960	genus Prevotella9
rs11685699	C	T	C	T	-0.141357	0.0735461	0.0777814	2	11092559	0.216562	0.0595166	2	11232685	0.0295665	2.03e-06	40.2089	8342	genus Prevotella9
rs117271932	A	G	A	G	0.208089	0.125949	0.0558366	22	43840580	0.0695024	0.069388	22	44236460	0.0440393	2.82e-06	17.1156	4878	genus Prevotella9
rs12648235	T	C	T	C	0.0785902	-0.0334745	0.234896	4	160194592	0.370957	0.0374149	4	161115744	0.0177676	7.39e-06	38.6988	10271	genus Prevotella9
rs1304512	G	A	G	A	0.0761593	-0.0363198	0.271055	5	64440198	0.30796	0.0356247	5	63736025	0.0165885	5.29e-06	17.7631	9790	genus Prevotella9
rs2104588	T	C	T	C	0.105558	0.0841656	0.055937	10	12455582	0.220361	0.0686747	10	12497581	0.023773	8.13e-06	21.229	9268	genus Prevotella9
rs2495052	A	G	A	G	0.0838978	-0.0446055	0.147344	1	13834756	0.317222	0.0445974	1	14161251	0.0188523	8.97e-06	49.7294	9790	genus Prevotella9
rs2683313	A	G	A	G	-0.0724576	0.0032547	0.315796	8	19258094	0.923604	0.0339404	8	19115604	0.0151603	1.69e-06	21.6778	10260	genus Prevotella9
rs4968431	G	T	G	T	0.0640113	-0.00645902	0.367111	17	61344417	0.844056	0.0328356	17	59421778	0.0144162	8.58e-06	30.0081	10271	genus Prevotella9
rs7237249	C	T	C	T	-0.0823764	-0.0687675	0.18963	18	74325267	0.088916	0.0404242	18	71992502	0.0182126	8.93e-06	49.0373	10271	genus Prevotella9
rs72815774	T	C	T	C	-0.176186	-0.032645	0.0623773	2	91766476	0.62087	0.0660004	2	91954502	0.0393068	8.78e-06	38.8276	5728	genus Prevotella9
rs746764	T	C	T	C	-0.0915772	0.0024193	0.213957	20	21490075	0.950156	0.0387017	20	21470713	0.0193245	2.04e-06	39.7929	9385	genus Prevotella9
rs7976209	T	C	T	C	-0.0870786	0.0687072	0.154452	12	1685304	0.116688	0.0437953	12	1794470	0.0197951	7.28e-06	29.7061	10263	genus Prevotella9
rs9428102	A	G	A	G	-0.0778844	-0.022817	0.217352	1	118310194	0.551503	0.0383151	1	118852817	0.0176068	4.62e-06	28.934	10264	genus Prevotella9
rs9613013	G	A	G	A	0.0917591	0.0596058	0.12258	22	25756771	0.218614	0.0484512	22	26152738	0.0202697	6.1e-06	29.425	9790	genus Prevotella9
rs10517600	T	G	T	G	0.0626993	-0.0447773	0.620075	4	154711806	0.169987	0.0326307	4	155632958	0.0139364	6.83e-06	37.1684	10512	family Clostridiales vadin BB60 group
rs10904722	C	T	C	T	-0.0672314	0.0140111	0.237774	10	6672462	0.706134	0.0371595	10	6714424	0.0147123	5.05e-06	36.3089	10512	family Clostridiales vadin BB60 group
rs118104867	C	T	C	T	0.214464	0.00662827	0.0695701	8	122965298	0.915042	0.0621315	8	123977538	0.0455098	3.44e-06	21.8182	4095	family Clostridiales vadin BB60 group
rs13409132	A	G	A	G	-0.165419	-0.0601196	0.0357466	2	204751623	0.48432	0.0859623	2	205616346	0.0352154	4.37e-06	15.1016	5913	family Clostridiales vadin BB60 group
rs17121075	G	A	G	A	0.0769254	-0.00192353	0.214421	14	85390452	0.960205	0.0385504	14	85856796	0.0172234	7.91e-06	45.014	10512	family Clostridiales vadin BB60 group
rs2191834	G	T	G	T	0.0746375	0.0155846	0.239839	2	229078235	0.674058	0.0370546	2	229942951	0.0159136	2.5e-06	16.5326	10511	family Clostridiales vadin BB60 group
rs28691777	C	T	C	T	0.137134	0.0312037	0.0429791	17	60072044	0.688256	0.0777714	17	58149405	0.0266996	6.96e-07	28.3993	10199	family Clostridiales vadin BB60 group
rs34088226	A	G	A	G	-0.117807	-0.0860763	0.0589167	5	4308833	0.203822	0.0677373	5	4308946	0.026924	7.66e-06	35.194	9716	family Clostridiales vadin BB60 group
rs55682560	C	T	C	T	-0.131519	0.117805	0.0786051	15	86849059	0.0432096	0.058271	15	87392290	0.0261319	4.97e-07	46.3219	9183	family Clostridiales vadin BB60 group
rs6588624	G	A	G	A	-0.0662317	-0.00372419	0.518732	1	56383867	0.906409	0.0316765	1	56849539	0.0138147	1.79e-06	29.2155	10512	family Clostridiales vadin BB60 group
rs66714985	A	C	A	C	0.116908	0.075364	0.102001	8	3447600	0.148961	0.0522196	8	3305122	0.0252447	4.85e-06	24.1921	10512	family Clostridiales vadin BB60 group
rs7226487	A	G	A	G	-0.0643682	0.0629476	0.452481	18	76661168	0.0470717	0.0317012	18	74373125	0.0138701	3.58e-06	28.7276	10505	family Clostridiales vadin BB60 group
rs7538034	T	G	T	G	-0.078598	-0.0112553	0.162083	1	70926011	0.794065	0.0431178	1	71391694	0.0165982	2.37e-06	14.2514	10420	family Clostridiales vadin BB60 group
rs7725895	A	G	A	G	-0.116224	-0.0181802	0.120596	5	142865333	0.707441	0.0484425	5	142244898	0.0240367	3.94e-06	14.9818	10512	family Clostridiales vadin BB60 group
rs989682	A	G	A	G	0.070194	0.032672	0.230217	3	15522946	0.381728	0.0373515	3	15564453	0.0155364	6.85e-06	34.3002	10129	family Clostridiales vadin BB60 group
rs10741777	T	C	T	C	-0.0973842	0.0444577	0.308642	11	19551010	0.192699	0.034129	11	19572557	0.0194791	7.69e-07	18.1613	7014	genus Lachnospiraceae UCG008
rs10793103	C	T	C	T	0.0974344	0.011508	0.449901	11	74680730	0.717173	0.0317691	11	74391775	0.0181279	9.35e-08	18.1317	7014	genus Lachnospiraceae UCG008
rs10801803	G	A	G	A	-0.117029	-0.051882	0.14234	1	90353314	0.250271	0.0451268	1	90818872	0.0243085	1.4e-06	15.8149	7017	genus Lachnospiraceae UCG008
rs13024781	T	C	T	C	-0.0798769	-0.0745134	0.520914	2	167772361	0.0187599	0.0317043	2	168628871	0.0168846	2.29e-06	14.602	7016	genus Lachnospiraceae UCG008
rs57091572	A	G	A	G	-0.110443	0.0310033	0.131293	6	80505086	0.508163	0.0468539	6	81214803	0.0235801	2.86e-06	39.0932	6950	genus Lachnospiraceae UCG008
rs61944774	A	G	A	G	0.179838	-0.0405657	0.0533801	12	129055273	0.568273	0.0710934	12	129539818	0.0393797	6.34e-06	18.167	6000	genus Lachnospiraceae UCG008
rs62277846	C	T	C	T	0.102292	0.0261785	0.192552	2	227235424	0.514318	0.0401432	2	228100140	0.0212319	1.59e-06	14.8144	7016	genus Lachnospiraceae UCG008
rs67078837	T	C	T	C	-0.0845848	0.0443399	0.416928	4	113299491	0.166461	0.0320452	4	114220647	0.0170693	7.68e-07	38.2488	7016	genus Lachnospiraceae UCG008
rs75356640	G	A	G	A	0.136523	0.0125288	0.124932	15	31405081	0.794496	0.0480994	15	31697284	0.0303128	9.83e-06	24.2036	6423	genus Lachnospiraceae UCG008
rs955844	A	C	A	C	0.112064	-0.0841855	0.141139	16	84958708	0.0642643	0.0454972	16	84992314	0.0228369	1.81e-06	28.3462	6863	genus Lachnospiraceae UCG008
rs1074800	A	G	A	G	0.0492438	0.0186428	0.418858	5	3002432	0.560618	0.0320365	5	3002546	0.010887	6.15e-06	45.9515	17789	class Erysipelotrichia
rs10781552	C	T	C	T	-0.0552212	-0.0208915	0.280027	10	132083729	0.553937	0.0352974	10	133897233	0.0116074	2.33e-06	37.5555	17789	class Erysipelotrichia
rs17530232	A	G	A	G	0.10305	0.0492835	0.0533934	13	39811320	0.48658	0.0708342	13	40385457	0.0224648	2.79e-06	22.7648	16622	class Erysipelotrichia
rs1884466	C	T	C	T	-0.0475363	-0.0285529	0.520309	1	63673525	0.368266	0.0317352	1	64139196	0.0106939	9.53e-06	33.0061	18205	class Erysipelotrichia
rs2300774	G	A	G	A	0.0524152	0.00427175	0.43928	3	196066841	0.893208	0.0318202	3	195793712	0.0106784	8.95e-07	24.9516	18216	class Erysipelotrichia
rs290833	T	G	T	G	-0.0497374	-0.00820738	0.494203	1	96991871	0.795599	0.0316829	1	97457427	0.0111376	8.03e-06	40.6363	17789	class Erysipelotrichia
rs35161940	T	C	T	C	-0.0806041	0.04073	0.106874	17	72331083	0.427338	0.0513131	17	70327224	0.0167641	1.85e-06	15.6582	18213	class Erysipelotrichia
rs4078432	C	T	C	T	-0.0608929	-0.0525703	0.172652	14	48528003	0.2091	0.0418538	14	48997206	0.0133764	4.23e-06	35.3012	17789	class Erysipelotrichia
rs56970041	T	G	T	G	0.0724144	-0.0484613	0.0613789	14	79891267	0.462886	0.0660143	14	80357610	0.0164471	5.4e-06	22.8271	18217	class Erysipelotrichia
rs62504403	C	T	C	T	0.0681159	0.00145876	0.195123	8	38946033	0.970784	0.039829	8	38803551	0.0127883	1.12e-07	44.1963	16981	class Erysipelotrichia
rs7234058	T	C	T	C	-0.0945759	0.0296315	0.0901938	18	5830508	0.590261	0.0550304	18	5830507	0.0194091	9.12e-07	14.3922	16874	class Erysipelotrichia
rs7826267	T	G	T	G	-0.0839071	-0.0401036	0.068203	8	3097430	0.535789	0.0647675	8	2954952	0.0199131	9.28e-06	21.3553	17586	class Erysipelotrichia
rs8003149	C	T	C	T	0.0538798	0.0302232	0.33289	14	55689786	0.368044	0.033576	14	56156504	0.0116888	4.08e-06	46.9969	18213	class Erysipelotrichia
rs1074800	A	G	A	G	0.0492438	0.0186428	0.418858	5	3002432	0.560618	0.0320365	5	3002546	0.010887	6.15e-06	48.4183	17789	order Erysipelotrichales
rs10781552	C	T	C	T	-0.0552212	-0.0208915	0.280027	10	132083729	0.553937	0.0352974	10	133897233	0.0116074	2.33e-06	43.5644	17789	order Erysipelotrichales
rs17530232	A	G	A	G	0.10305	0.0492835	0.0533934	13	39811320	0.48658	0.0708342	13	40385457	0.0224648	2.79e-06	11.5267	16622	order Erysipelotrichales
rs1884466	C	T	C	T	-0.0475363	-0.0285529	0.520309	1	63673525	0.368266	0.0317352	1	64139196	0.0106939	9.53e-06	47.9697	18205	order Erysipelotrichales
rs2300774	G	A	G	A	0.0524152	0.00427175	0.43928	3	196066841	0.893208	0.0318202	3	195793712	0.0106784	8.95e-07	18.2675	18216	order Erysipelotrichales
rs290833	T	G	T	G	-0.0497374	-0.00820738	0.494203	1	96991871	0.795599	0.0316829	1	97457427	0.0111376	8.03e-06	41.5193	17789	order Erysipelotrichales
rs35161940	T	C	T	C	-0.0806041	0.04073	0.106874	17	72331083	0.427338	0.0513131	17	70327224	0.0167641	1.85e-06	13.8967	18213	order Erysipelotrichales
rs4078432	C	T	C	T	-0.0608929	-0.0525703	0.172652	14	48528003	0.2091	0.0418538	14	48997206	0.0133764	4.23e-06	29.0058	17789	order Erysipelotrichales
rs56970041	T	G	T	G	0.0724144	-0.0484613	0.0613789	14	79891267	0.462886	0.0660143	14	80357610	0.0164471	5.4e-06	15.1359	18217	order Erysipelotrichales
rs62504403	C	T	C	T	0.0681159	0.00145876	0.195123	8	38946033	0.970784	0.039829	8	38803551	0.0127883	1.12e-07	46.7853	16981	order Erysipelotrichales
rs7234058	T	C	T	C	-0.0945759	0.0296315	0.0901938	18	5830508	0.590261	0.0550304	18	5830507	0.0194091	9.12e-07	24.3431	16874	order Erysipelotrichales
rs7826267	T	G	T	G	-0.0839071	-0.0401036	0.068203	8	3097430	0.535789	0.0647675	8	2954952	0.0199131	9.28e-06	44.5129	17586	order Erysipelotrichales
rs8003149	C	T	C	T	0.0538798	0.0302232	0.33289	14	55689786	0.368044	0.033576	14	56156504	0.0116888	4.08e-06	48.8581	18213	order Erysipelotrichales
rs1074800	A	G	A	G	0.0492438	0.0186428	0.418858	5	3002432	0.560618	0.0320365	5	3002546	0.010887	6.15e-06	44.6086	17789	family Erysipelotrichaceae
rs10781552	C	T	C	T	-0.0552212	-0.0208915	0.280027	10	132083729	0.553937	0.0352974	10	133897233	0.0116074	2.33e-06	44.7351	17789	family Erysipelotrichaceae
rs17530232	A	G	A	G	0.10305	0.0492835	0.0533934	13	39811320	0.48658	0.0708342	13	40385457	0.0224648	2.79e-06	44.4546	16622	family Erysipelotrichaceae
rs1884466	C	T	C	T	-0.0475363	-0.0285529	0.520309	1	63673525	0.368266	0.0317352	1	64139196	0.0106939	9.53e-06	44.4846	18205	family Erysipelotrichaceae
rs2300774	G	A	G	A	0.0524152	0.00427175	0.43928	3	196066841	0.893208	0.0318202	3	195793712	0.0106784	8.95e-07	15.5586	18216	family Erysipelotrichaceae
rs290833	T	G	T	G	-0.0497374	-0.00820738	0.494203	1	96991871	0.795599	0.0316829	1	97457427	0.0111376	8.03e-06	36.3158	17789	family Erysipelotrichaceae
rs35161940	T	C	T	C	-0.0806041	0.04073	0.106874	17	72331083	0.427338	0.0513131	17	70327224	0.0167641	1.85e-06	23.1024	18213	family Erysipelotrichaceae
rs4078432	C	T	C	T	-0.0608929	-0.0525703	0.172652	14	48528003	0.2091	0.0418538	14	48997206	0.0133764	4.23e-06	39.8483	17789	family Erysipelotrichaceae
rs56970041	T	G	T	G	0.0724144	-0.0484613	0.0613789	14	79891267	0.462886	0.0660143	14	80357610	0.0164471	5.4e-06	17.1477	18217	family Erysipelotrichaceae
rs62504403	C	T	C	T	0.0681159	0.00145876	0.195123	8	38946033	0.970784	0.039829	8	38803551	0.0127883	1.12e-07	32.4597	16981	family Erysipelotrichaceae
rs7234058	T	C	T	C	-0.0945759	0.0296315	0.0901938	18	5830508	0.590261	0.0550304	18	5830507	0.0194091	9.12e-07	30.2028	16874	family Erysipelotrichaceae
rs7826267	T	G	T	G	-0.0839071	-0.0401036	0.068203	8	3097430	0.535789	0.0647675	8	2954952	0.0199131	9.28e-06	28.6398	17586	family Erysipelotrichaceae
rs8003149	C	T	C	T	0.0538798	0.0302232	0.33289	14	55689786	0.368044	0.033576	14	56156504	0.0116888	4.08e-06	33.9279	18213	family Erysipelotrichaceae
rs10750258	A	C	A	C	-0.0491248	0.00296794	0.367551	11	124126791	0.927732	0.0327229	11	123997498	0.010824	8.72e-06	42.0127	18250	phylum Proteobacteria
rs11126162	T	C	T	C	-0.0770689	0.0161866	0.0821849	2	67858902	0.778128	0.0574483	2	68086034	0.0187079	9.26e-06	45.1397	18250	phylum Proteobacteria
rs11715072	G	A	G	A	-0.0519289	0.00922059	0.301469	3	53686766	0.788677	0.0344013	3	53720793	0.0115246	6.9e-06	16.5942	18249	phylum Proteobacteria
rs12150865	C	T	C	T	0.0511615	0.0410683	0.486168	19	43001168	0.208035	0.0326201	19	43505320	0.0106407	1.54e-06	49.4543	17769	phylum Proteobacteria
rs12467198	C	T	C	T	0.0498267	-0.0114549	0.44484	2	124115104	0.719071	0.0318457	2	124872681	0.011138	6.31e-06	11.275	18238	phylum Proteobacteria
rs2347697	G	T	G	T	0.0502281	0.0626566	0.309563	7	134703488	0.0666745	0.0341665	7	134388240	0.0108968	4.27e-06	39.8043	18248	phylum Proteobacteria
rs2532663	G	A	G	A	-0.125578	0.0882187	0.101564	10	117487723	0.0943083	0.0527278	10	119247234	0.0258034	7.47e-07	39.1771	13013	phylum Proteobacteria
rs3890996	T	G	T	G	-0.0474614	-0.00093088	0.46383	22	20314277	0.976583	0.0317127	22	20301800	0.0105645	6.95e-06	21.6876	18120	phylum Proteobacteria
rs4340090	C	T	C	T	-0.0668162	0.0488955	0.118504	12	129847219	0.31665	0.0488288	12	130331764	0.0153387	9.99e-06	30.656	18250	phylum Proteobacteria
rs6707783	C	T	C	T	0.0849593	-0.0225956	0.0923548	2	51826753	0.679651	0.0547192	2	52053891	0.0187782	8.09e-06	13.5124	17324	phylum Proteobacteria
rs72771021	C	T	C	T	0.141726	0.0657549	0.0689318	10	13799631	0.291517	0.0623388	10	13841631	0.0309242	7.18e-06	42.4821	9009	phylum Proteobacteria
rs922773	C	T	C	T	-0.0803778	0.0628649	0.101374	3	66267618	0.227802	0.0521251	3	66318042	0.0157851	3.68e-07	25.6716	18132	phylum Proteobacteria
rs10759623	C	T	C	T	-0.162115	0.0347309	0.226859	9	113059205	0.360697	0.0379972	9	115821485	0.032151	5.78e-07	26.0949	3156	family Family XI
rs11547158	A	G	A	G	-0.177599	-0.0949545	0.13381	7	149224640	0.0417004	0.0466263	7	148921732	0.0372795	2.7e-06	37.0113	3133	family Family XI
rs17379710	T	C	T	C	-0.116383	-0.0180114	0.410073	11	35313121	0.574421	0.0320741	11	35334668	0.0252125	3.97e-06	25.6177	3156	family Family XI
rs2155352	A	G	A	G	-0.150538	-0.0417729	0.235955	11	95624045	0.26249	0.0372798	11	95357209	0.0302319	6.63e-07	21.4137	3150	family Family XI
rs2156611	T	C	T	C	-0.112486	-0.0502765	0.50222	18	45765899	0.111732	0.0316113	18	43345864	0.0251099	9.43e-06	21.2584	3155	family Family XI
rs3733511	A	G	A	G	0.128253	-0.0102983	0.29876	4	119034632	0.766392	0.0346632	4	119955787	0.0274718	3.39e-06	30.549	3156	family Family XI
rs488164	T	G	T	G	0.117998	0.0131928	0.354974	1	239832151	0.690593	0.0331435	1	239995451	0.025516	4.8e-06	15.9999	3149	family Family XI
rs697771	A	G	A	G	-0.117677	-0.000465974	0.457347	16	54081288	0.988298	0.0317697	16	54115200	0.0251491	3.19e-06	16.5908	3152	family Family XI
rs10781340	G	A	G	A	0.0948915	0.0432271	0.126011	9	76137254	0.366405	0.0478585	9	78752170	0.0203221	4.32e-06	32.4556	9037	genus Haemophilus
rs111582866	G	A	G	A	-0.124265	0.0169744	0.0878186	16	48708578	0.762132	0.0560799	16	48742489	0.026016	1.27e-06	11.2463	8370	genus Haemophilus
rs35509	G	A	G	A	0.128249	0.0472676	0.0427973	12	115055532	0.542904	0.0776882	12	115493337	0.0268779	2.01e-06	19.9233	8430	genus Haemophilus
rs4822728	T	C	T	C	0.0705861	0.0585975	0.483332	22	26495842	0.0634016	0.0315658	22	26891808	0.0151388	3.48e-06	16.2996	9119	genus Haemophilus
rs76022354	C	T	C	T	0.244638	0.117446	0.0496447	10	92546628	0.105146	0.0724796	10	94306385	0.0505504	1.83e-06	27.1002	3618	genus Haemophilus
rs78909003	T	C	T	C	-0.246256	-0.039354	0.0549494	9	102887960	0.573791	0.0699655	9	105650242	0.0503924	1.67e-06	32.8395	3559	genus Haemophilus
rs9328464	T	C	T	C	0.0723095	-0.0400371	0.445814	6	8350684	0.208396	0.0318263	6	8350917	0.0148799	1.42e-06	34.7597	9119	genus Haemophilus
rs9382510	C	T	C	T	-0.093521	0.0392231	0.26465	6	55583693	0.277583	0.0361248	6	55448491	0.0172649	7.12e-08	30.2226	9117	genus Haemophilus
rs9895850	T	C	T	C	-0.192957	0.0415109	0.04416	17	66538895	0.590075	0.0770535	17	64535013	0.0416755	2.14e-06	17.6242	4592	genus Haemophilus
rs2715439	C	T	C	T	0.0746684	0.0161283	0.470546	15	98949084	0.610107	0.031629	15	99492313	0.0164822	6.27e-06	35.5529	7468	genus Actinomyces
rs34583783	G	T	G	T	0.126596	-0.0647386	0.060831	6	66497478	0.327756	0.0661514	6	67207371	0.0268461	4.49e-06	14.5099	7468	genus Actinomyces
rs35011108	A	G	A	G	0.232634	0.0519335	0.0679813	6	132686341	0.410624	0.0631184	6	133007480	0.0512044	6.34e-06	31.089	3515	genus Actinomyces
rs4073240	G	A	G	A	0.0749687	0.00801346	0.380335	6	168824686	0.805692	0.0325767	6	169224781	0.0167368	7.94e-06	49.4694	7468	genus Actinomyces
rs4146653	G	A	G	A	0.0985224	0.0289412	0.141631	10	4740649	0.523449	0.0453596	10	4782841	0.0214182	4.5e-06	27.5602	7468	genus Actinomyces
rs71315246	A	G	A	G	-0.0969809	-0.0542504	0.135332	3	101633595	0.243273	0.0464932	3	101352439	0.021925	9.83e-06	45.0751	7468	genus Actinomyces
rs7915461	T	C	T	C	0.18776	0.00213625	0.068579	10	125843552	0.972695	0.0624126	10	127532121	0.0401636	5.92e-06	14.5414	5282	genus Actinomyces
rs10794359	T	C	T	C	-0.0953524	-0.00893701	0.465179	11	1051715	0.780159	0.0320194	11	1051715	0.02006	2.23e-06	16.6245	4994	genus Anaerofilum
rs1563175	A	C	A	C	0.0923834	0.0288745	0.457914	2	3791350	0.362349	0.0316989	2	3838940	0.0202157	5.54e-06	41.0372	5051	genus Anaerofilum
rs17012738	T	G	T	G	0.0903417	0.0139062	0.490558	2	76471016	0.659859	0.0315972	2	76698142	0.0200239	7.24e-06	43.1024	5051	genus Anaerofilum
rs17096874	C	T	C	T	-0.126337	0.0218416	0.210783	14	30522152	0.572271	0.0386776	14	30991358	0.0268919	2.86e-06	12.476	5051	genus Anaerofilum
rs4244069	G	A	G	A	-0.146775	-0.0240341	0.127305	12	66773681	0.613844	0.0476306	12	67167461	0.0326594	9.81e-06	28.9924	5030	genus Anaerofilum
rs4506496	G	A	G	A	0.10309	0.0193275	0.294862	1	246982388	0.577662	0.0347116	1	247145690	0.0212861	1.49e-06	17.4552	4935	genus Anaerofilum
rs712981	A	C	A	C	0.10076	0.00296111	0.384472	3	129967591	0.92741	0.0325025	3	129686434	0.0202902	6.83e-07	12.8822	5051	genus Anaerofilum
rs79598899	C	T	C	T	0.182586	0.0777169	0.0463344	2	190274425	0.30399	0.0756063	2	191139151	0.0357284	3.75e-07	31.0454	4709	genus Anaerofilum
rs816292	T	C	T	C	-0.113003	-0.0542348	0.295329	12	117373604	0.117536	0.0346504	12	117811409	0.02204	2.64e-07	39.6627	5017	genus Anaerofilum
rs9299345	T	C	T	C	-0.1364	-0.0440577	0.0957193	9	101577530	0.411573	0.0536551	9	104339812	0.0302372	8.04e-06	42.4489	5051	genus Anaerofilum
rs140912403	C	T	C	T	-0.160677	-0.0130051	0.0583007	9	92755525	0.8478	0.0677609	9	95517807	0.0317708	6.2e-07	17.7557	8520	class Alphaproteobacteria
rs34569731	A	G	A	G	0.0705145	0.0142966	0.421882	2	75403218	0.663269	0.0328354	2	75630344	0.0157564	7.38e-06	25.8798	9115	class Alphaproteobacteria
rs55876211	C	T	C	T	-0.080811	0.0230519	0.254475	3	84422115	0.524182	0.0361931	3	84471266	0.0184159	7.54e-06	48.6898	9589	class Alphaproteobacteria
rs62285697	C	T	C	T	0.0805256	0.00416387	0.252808	3	176690123	0.909426	0.0366016	3	176407911	0.0180912	9.76e-06	20.9011	9115	class Alphaproteobacteria
rs76784716	A	G	A	G	0.133271	-0.0549435	0.11411	2	168176830	0.269519	0.04976	2	169033340	0.0267738	5.09e-07	45.794	9593	class Alphaproteobacteria
rs7960664	G	A	G	A	0.0969489	0.0124176	0.085897	12	89077458	0.826583	0.0566792	12	89471235	0.0215149	8.84e-06	15.7217	9596	class Alphaproteobacteria
rs9813022	A	G	A	G	-0.0751277	-0.039716	0.375015	3	13685237	0.222892	0.0325841	3	13726736	0.0153867	1.05e-06	28.9589	9593	class Alphaproteobacteria
rs10805326	G	A	G	A	0.0775151	-0.0229133	0.292991	4	14322999	0.509052	0.0347007	4	14324623	0.0139665	3.55e-08	27.6432	12303	genus Intestinibacter
rs11109097	C	T	C	T	0.0624272	0.00484068	0.49054	12	97534659	0.879225	0.0318566	12	97928437	0.0138539	5.49e-06	33.6772	11886	genus Intestinibacter
rs118030283	G	A	G	A	-0.151829	0.112363	0.0455938	16	5943075	0.137781	0.0757109	16	5993076	0.0324471	2.67e-06	13.6368	8830	genus Intestinibacter
rs16938435	T	C	T	C	-0.112189	0.032607	0.0967508	9	21502924	0.542906	0.0535925	9	21502923	0.0235439	1.8e-06	12.0458	12303	genus Intestinibacter
rs2098844	C	T	C	T	-0.0575295	-0.00889154	0.377833	11	127833265	0.786446	0.0328188	11	127703160	0.0128416	6.79e-06	40.2679	12291	genus Intestinibacter
rs2702387	A	G	A	G	0.0608559	-0.0237229	0.406024	4	178440108	0.459655	0.0320833	4	179361262	0.0132145	4.26e-06	18.1398	12291	genus Intestinibacter
rs4327025	G	A	G	A	-0.0810346	0.00890071	0.185461	15	91903453	0.826622	0.0406358	15	92446683	0.0154397	1.64e-07	27.8959	12303	genus Intestinibacter
rs447950	A	G	A	G	0.0628342	0.0249168	0.376217	5	149466863	0.444646	0.0325978	5	148846426	0.0136652	5.64e-06	40.9898	12303	genus Intestinibacter
rs478972	T	C	T	C	-0.142681	-0.0350056	0.091224	11	125793289	0.521504	0.0546086	11	125663184	0.0297116	1.82e-06	47.7151	10333	genus Intestinibacter
rs6062862	A	G	A	G	0.0924508	-0.077244	0.0824592	20	62693871	0.179495	0.0575455	20	61325223	0.0204658	6.68e-06	21.1814	12189	genus Intestinibacter
rs62430350	T	C	T	C	0.151096	-0.148291	0.0366213	6	170609106	0.0792866	0.0845044	6	170918194	0.0351476	6.84e-06	33.1472	7650	genus Intestinibacter
rs68093214	C	T	C	T	0.0662258	0.0568673	0.240501	3	70608634	0.123364	0.0369075	3	70657785	0.0149877	9.26e-06	33.5717	11886	genus Intestinibacter
rs6875660	C	T	C	T	0.0890455	-0.136151	0.0603499	5	160259249	0.0415021	0.0667903	5	159686256	0.0193905	3.06e-06	27.3582	12293	genus Intestinibacter
rs893394	G	A	G	A	0.0583322	0.0518826	0.45376	2	19855210	0.105968	0.0320939	2	20054971	0.0130729	7.85e-06	44.3617	11886	genus Intestinibacter
rs9348442	C	T	C	T	0.099082	0.0521291	0.125637	6	10303712	0.273291	0.0475841	6	10303945	0.0221625	6.26e-06	45.0989	12303	genus Intestinibacter
rs10805326	G	A	G	A	0.0566637	-0.0229133	0.292991	4	14322999	0.509052	0.0347007	4	14324623	0.012276	4.03e-06	47.1322	16061	family Peptostreptococcaceae
rs117020988	C	T	C	T	0.182411	0.0813388	0.0811734	7	46671379	0.159376	0.0578031	7	46710977	0.0372126	1.03e-06	23.5151	6831	family Peptostreptococcaceae
rs12377846	C	A	C	A	-0.252	0.221702	0.0280447	9	16786786	0.0206638	0.0958063	9	16786784	0.0511627	7.26e-07	10.7393	3736	family Peptostreptococcaceae
rs12986312	T	G	T	G	0.0571818	0.013967	0.299858	19	17303329	0.684621	0.0343874	19	17414138	0.0125947	5.77e-06	38.0491	15970	family Peptostreptococcaceae
rs1467258	G	A	G	A	0.072584	0.0322445	0.186629	17	40060234	0.427345	0.0406234	17	38216487	0.0162321	7.9e-06	46.4333	15584	family Peptostreptococcaceae
rs1520207	C	T	C	T	0.0525658	0.0812763	0.499283	3	152063386	0.0102398	0.0316542	3	151781175	0.0112476	3.17e-06	40.6462	16057	family Peptostreptococcaceae
rs4692811	C	T	C	T	0.0642075	-0.0382072	0.34165	4	170259039	0.250402	0.0332418	4	171180190	0.0126913	4.21e-07	15.2515	16061	family Peptostreptococcaceae
rs59865771	C	T	C	T	-0.0573764	0.0173358	0.341915	16	89180262	0.602537	0.0332897	16	89246670	0.0127192	7.69e-06	19.2706	16040	family Peptostreptococcaceae
rs61841503	G	A	G	A	0.0919658	0.0127587	0.129621	10	16977560	0.7858	0.046947	10	17019559	0.0161331	9.8e-09	10.1233	15333	family Peptostreptococcaceae
rs6721459	A	G	A	G	0.0509823	0.0127118	0.593848	2	67625704	0.692968	0.0321956	2	67852836	0.0111975	5.08e-06	28.6958	16061	family Peptostreptococcaceae
rs76982728	T	C	T	C	0.124203	-0.207035	0.0208323	7	44273225	0.0654681	0.112394	7	44312824	0.0266923	3.24e-06	11.1011	11185	family Peptostreptococcaceae
rs77540684	T	G	T	G	0.106725	-0.010205	0.0954492	10	14608536	0.849892	0.0539215	10	14650535	0.0245638	8.14e-06	24.7553	13495	family Peptostreptococcaceae
rs9573937	A	G	A	G	-0.0693637	-0.0382781	0.164614	13	76777061	0.368161	0.0425349	13	77351196	0.0142907	1.71e-06	32.1278	16061	family Peptostreptococcaceae
rs10810043	A	G	A	G	0.0515518	0.0266542	0.336113	9	13799810	0.428431	0.0336594	9	13799809	0.0115923	9.27e-06	25.3872	15833	genus Coprococcus3
rs11077359	T	C	T	C	-0.0645443	-0.0189716	0.171307	17	78347880	0.652683	0.0421554	17	76343961	0.0148833	9.64e-06	31.0466	15378	genus Coprococcus3
rs11080344	C	T	C	T	0.0516921	0.0266535	0.445172	17	27777485	0.400929	0.0317318	17	26104511	0.0113054	4.79e-06	34.1001	15835	genus Coprococcus3
rs13247359	G	A	G	A	0.051211	-0.0112741	0.44645	7	76728409	0.722647	0.0317649	7	76357726	0.0113031	7.33e-06	29.3894	15833	genus Coprococcus3
rs13394391	C	T	C	T	-0.0709302	0.0529876	0.154346	2	239805963	0.227234	0.0438816	2	240727657	0.0150918	2.2e-06	33.5673	15834	genus Coprococcus3
rs178271	T	C	T	C	0.145257	0.0943593	0.017024	22	20977267	0.443974	0.123265	22	21331556	0.0294239	7.81e-07	12.1889	10794	genus Coprococcus3
rs4575475	G	A	G	A	0.0619514	3.33033e-05	0.230368	14	98675414	0.999296	0.0377457	14	99141751	0.0137787	7.04e-06	24.2313	15154	genus Coprococcus3
rs7521171	G	A	G	A	-0.0596434	-0.0169419	0.309902	1	150026539	0.621189	0.0342839	1	149998497	0.0129279	4.32e-06	14.4813	15472	genus Coprococcus3
rs8100692	T	C	T	C	0.0577411	-0.0293973	0.558496	19	39541492	0.35467	0.0317613	19	40032132	0.0113476	4.16e-07	26.9467	15829	genus Coprococcus3
rs12131224	C	T	C	T	0.117095	-0.0207748	0.109241	1	166230125	0.6822	0.0507369	1	166199362	0.02591	7.4e-06	31.4666	9676	genus Lachnospiraceae UCG001
rs2050911	G	A	G	A	0.0751466	0.0138262	0.337628	1	81918723	0.679035	0.0334142	1	82384407	0.0153934	1.11e-06	29.4767	10148	genus Lachnospiraceae UCG001
rs2371284	T	C	T	C	-0.0761893	-4.93414e-06	0.23176	12	55862478	0.999895	0.0376108	12	56256262	0.0170127	7.56e-06	31.0993	9961	genus Lachnospiraceae UCG001
rs437876	T	C	T	C	0.0784637	-0.00362764	0.355467	3	42526948	0.912641	0.0330663	3	42568440	0.0144768	7.17e-08	10.7087	10150	genus Lachnospiraceae UCG001
rs4981345	T	C	T	C	-0.0681973	-0.0169732	0.328852	14	20987814	0.613396	0.0335949	14	21455973	0.0149831	6.09e-06	32.5152	9961	genus Lachnospiraceae UCG001
rs573933	T	C	T	C	-0.107898	-0.0180827	0.107393	9	14477853	0.723517	0.0511153	9	14477851	0.0232346	3.11e-06	15.8454	10150	genus Lachnospiraceae UCG001
rs62496417	T	G	T	G	-0.0748504	-0.0098116	0.214763	7	97336192	0.798752	0.0384826	7	96965504	0.0165681	5.88e-06	16.9485	10150	genus Lachnospiraceae UCG001
rs7341608	T	C	T	C	-0.0784757	-0.0075573	0.134207	8	55926941	0.870723	0.0464377	8	56839500	0.0177648	9.48e-06	11.8275	9917	genus Lachnospiraceae UCG001
rs74034332	G	A	G	A	0.168045	0.0551961	0.0615171	16	79058462	0.402792	0.0659732	16	79092359	0.0382637	3.33e-06	24.0108	6004	genus Lachnospiraceae UCG001
rs78848836	A	G	A	G	-0.118868	-0.0678175	0.10286	1	53307576	0.191475	0.0519186	1	53773248	0.0259753	3.38e-06	13.5467	9506	genus Lachnospiraceae UCG001
rs8104225	A	G	A	G	0.0892098	0.0148679	0.218153	19	13852110	0.69909	0.0384631	19	13962924	0.0197665	8.04e-06	43.6796	9908	genus Lachnospiraceae UCG001
rs9403580	C	T	C	T	0.107801	0.0158042	0.130012	6	144685644	0.736969	0.0470545	6	145006780	0.0229777	3.47e-06	41.7711	10095	genus Lachnospiraceae UCG001
rs985416	C	T	C	T	0.0970258	-0.00365788	0.180371	3	148551296	0.929048	0.0410799	3	148269083	0.0181807	1.46e-07	15.6489	9917	genus Lachnospiraceae UCG001
rs10827477	A	G	A	G	-0.0547387	0.10701	0.350483	10	34973660	0.00102353	0.0325854	10	35262588	0.0115163	2.19e-06	37.5753	17391	genus Ruminiclostridium5
rs113753996	T	C	T	C	0.0820689	-0.022329	0.181534	5	32477558	0.584476	0.0408314	5	32477664	0.0174463	3.99e-06	48.4395	16680	genus Ruminiclostridium5
rs1223978	T	C	T	C	0.0484169	-0.0534864	0.467746	13	108122814	0.0923124	0.0317742	13	108775162	0.0108254	8.16e-06	18.8559	17381	genus Ruminiclostridium5
rs1492620	T	C	T	C	-0.0830505	0.0238962	0.130186	6	50438207	0.615211	0.0475405	6	50405920	0.0180073	3.53e-06	15.9789	17397	genus Ruminiclostridium5
rs2482038	C	A	C	A	0.0518991	-0.009356	0.402377	10	12793086	0.771115	0.0321604	10	12835085	0.0108777	1.7e-06	37.446	17396	genus Ruminiclostridium5
rs2791343	T	C	T	C	0.051717	0.0123492	0.397618	8	130303784	0.702132	0.0322903	8	131316030	0.0113369	5.54e-06	13.2911	17392	genus Ruminiclostridium5
rs2833828	G	A	G	A	0.0489617	-0.0109203	0.411816	21	32439578	0.733696	0.0320984	21	33811886	0.0108702	6.82e-06	43.7121	17397	genus Ruminiclostridium5
rs4955951	A	G	A	G	-0.0713749	-0.0177319	0.116921	3	55209503	0.717464	0.0490035	3	55243531	0.0165826	9.96e-06	27.0606	17397	genus Ruminiclostridium5
rs6121460	G	A	G	A	0.0932955	-0.0396949	0.0820587	20	61718449	0.493914	0.0580252	20	60293505	0.0199206	2.64e-06	19.626	17318	genus Ruminiclostridium5
rs79968837	A	G	A	G	-0.0950311	0.0619729	0.0509535	20	42549316	0.388848	0.0719186	20	41177956	0.0193507	1.15e-06	13.2271	16602	genus Ruminiclostridium5
rs8053158	A	G	A	G	-0.0740543	0.0698901	0.121334	16	86736303	0.148572	0.0483804	16	86769909	0.0159151	5.9e-06	24.7733	17397	genus Ruminiclostridium5
rs10829821	T	C	T	C	-0.097606	-0.00327773	0.0915411	10	130853030	0.952421	0.0549337	10	132651293	0.0216072	3.47e-06	42.7329	12802	genus Ruminiclostridium6
rs116969552	A	G	A	G	-0.166823	0.104598	0.028557	10	126525834	0.273058	0.0954323	10	128214403	0.0376681	9.16e-06	44.5774	6824	genus Ruminiclostridium6
rs11992182	A	C	A	C	0.0625299	0.00929743	0.221707	8	78854264	0.806532	0.0379638	8	79766499	0.0137876	4.65e-06	10.1491	13381	genus Ruminiclostridium6
rs1756364	G	T	G	T	0.0999189	-0.00713419	0.13214	14	20486502	0.881575	0.0478894	14	20954661	0.0197169	2.54e-07	29.634	12933	genus Ruminiclostridium6
rs2548459	C	T	C	T	0.0554866	0.0915244	0.410121	19	48706082	0.0039298	0.0317381	19	49209339	0.0122755	6.4e-06	36.3038	13377	genus Ruminiclostridium6
rs35362464	C	A	C	A	0.0720077	-0.0543547	0.139476	4	36476389	0.23432	0.045703	4	36478011	0.0165387	8.99e-06	18.4137	13308	genus Ruminiclostridium6
rs61060922	T	G	T	G	0.15913	-0.00531564	0.032521	16	72102255	0.952244	0.0887579	16	72136154	0.0322283	1.09e-06	24.7313	8955	genus Ruminiclostridium6
rs663262	T	C	T	C	-0.13498	0.0187356	0.033353	11	86468034	0.833048	0.0888811	11	86179076	0.0310715	3.39e-06	28.4454	7876	genus Ruminiclostridium6
rs67479537	T	C	T	C	0.118994	-0.0776286	0.048058	19	10004839	0.293524	0.0739023	19	10115515	0.026487	9.3e-06	19.1608	11613	genus Ruminiclostridium6
rs71414120	T	G	T	G	0.200894	-0.0520622	0.0516326	14	56472234	0.469728	0.0720163	14	56938952	0.0406434	1.08e-06	48.5494	5567	genus Ruminiclostridium6
rs72991535	T	G	T	G	0.135604	0.0735684	0.0349266	18	78258244	0.399836	0.0873822	18	76018244	0.0295174	4.95e-06	12.7818	9642	genus Ruminiclostridium6
rs73176030	T	C	T	C	0.058665	-8.01062e-05	0.272955	7	101628002	0.998195	0.0354186	7	101271282	0.013208	7.29e-06	19.1899	13378	genus Ruminiclostridium6
rs77193512	A	G	A	G	0.0736533	0.0244615	0.247727	11	40267513	0.503927	0.0366012	11	40289063	0.0153163	1.3e-06	37.6187	13380	genus Ruminiclostridium6
rs792058	G	A	G	A	0.0554234	-0.0252566	0.434711	2	5408472	0.430302	0.0320241	2	5548605	0.0125423	8.58e-06	46.92	12933	genus Ruminiclostridium6
rs79968172	G	A	G	A	0.11614	0.0691648	0.0586004	1	240340526	0.306378	0.0676196	1	240503826	0.0243083	1.66e-06	24.7471	12802	genus Ruminiclostridium6
rs9555756	A	C	A	C	-0.0804138	0.0179941	0.0844325	13	111050902	0.751857	0.0569088	13	111703249	0.0176692	7.1e-06	23.6837	13369	genus Ruminiclostridium6
rs10965428	C	A	C	A	-0.119902	-0.068923	0.0560841	9	22718482	0.316339	0.0687848	9	22718481	0.0258219	4.29e-06	40.0355	8873	order Pasteurellales
rs111582866	G	A	G	A	-0.113957	0.0169744	0.0878186	16	48708578	0.762132	0.0560799	16	48742489	0.0256403	7.07e-06	42.139	8616	order Pasteurellales
rs12050685	A	G	A	G	-0.0670948	0.0680322	0.280924	15	73185141	0.0532672	0.0351997	15	73477482	0.015239	9.19e-06	41.2675	9411	order Pasteurellales
rs16970009	A	G	A	G	0.187381	-0.0117748	0.01984	17	34535582	0.916646	0.112505	17	32862601	0.0429572	7.32e-06	13.1968	4703	order Pasteurellales
rs35510	A	G	A	G	0.122729	0.061383	0.0423419	12	115054168	0.432372	0.0781811	12	115491973	0.0264958	4.02e-06	16.5048	8671	order Pasteurellales
rs4822728	T	C	T	C	0.0685479	0.0585975	0.483332	22	26495842	0.0634016	0.0315658	22	26891808	0.0149032	4.72e-06	49.0439	9412	order Pasteurellales
rs6972479	A	G	A	G	-0.0781862	-0.0584811	0.206343	7	117278006	0.136363	0.0392629	7	116918060	0.0175366	7.75e-06	38.0623	8616	order Pasteurellales
rs72756943	G	A	G	A	0.13988	0.0377894	0.0666661	5	26531799	0.554072	0.0638692	5	26531908	0.0303029	3.35e-06	27.7166	8020	order Pasteurellales
rs73139353	A	C	A	C	-0.222573	0.0699192	0.0883682	3	98253370	0.215489	0.0564496	3	97972214	0.0484634	8.71e-06	27.6674	4047	order Pasteurellales
rs76022354	C	T	C	T	0.24289	0.117446	0.0496447	10	92546628	0.105146	0.0724796	10	94306385	0.0500406	1.83e-06	43.9102	3692	order Pasteurellales
rs78909003	T	C	T	C	-0.241159	-0.039354	0.0549494	9	102887960	0.573791	0.0699655	9	105650242	0.0498372	2.05e-06	19.7597	3638	order Pasteurellales
rs9382510	C	T	C	T	-0.0881865	0.0392231	0.26465	6	55583693	0.277583	0.0361248	6	55448491	0.0169965	2.48e-07	47.3919	9410	order Pasteurellales
rs9895850	T	C	T	C	-0.176406	0.0415109	0.04416	17	66538895	0.590075	0.0770535	17	64535013	0.041017	9.08e-06	19.044	4737	order Pasteurellales
rs9938097	T	C	T	C	-0.0710386	-0.0532606	0.389812	16	84943783	0.102053	0.0325756	16	84977389	0.0158024	8.23e-06	41.9224	9402	order Pasteurellales
rs10965428	C	A	C	A	-0.119902	-0.068923	0.0560841	9	22718482	0.316339	0.0687848	9	22718481	0.0258219	4.29e-06	29.2502	8873	family Pasteurellaceae
rs111582866	G	A	G	A	-0.113957	0.0169744	0.0878186	16	48708578	0.762132	0.0560799	16	48742489	0.0256403	7.07e-06	41.0899	8616	family Pasteurellaceae
rs12050685	A	G	A	G	-0.0670948	0.0680322	0.280924	15	73185141	0.0532672	0.0351997	15	73477482	0.015239	9.19e-06	31.2367	9411	family Pasteurellaceae
rs16970009	A	G	A	G	0.187381	-0.0117748	0.01984	17	34535582	0.916646	0.112505	17	32862601	0.0429572	7.32e-06	41.7938	4703	family Pasteurellaceae
rs35510	A	G	A	G	0.122729	0.061383	0.0423419	12	115054168	0.432372	0.0781811	12	115491973	0.0264958	4.02e-06	47.9238	8671	family Pasteurellaceae
rs4822728	T	C	T	C	0.0685479	0.0585975	0.483332	22	26495842	0.0634016	0.0315658	22	26891808	0.0149032	4.72e-06	18.1466	9412	family Pasteurellaceae
rs6972479	A	G	A	G	-0.0781862	-0.0584811	0.206343	7	117278006	0.136363	0.0392629	7	116918060	0.0175366	7.75e-06	30.1268	8616	family Pasteurellaceae
rs72756943	G	A	G	A	0.13988	0.0377894	0.0666661	5	26531799	0.554072	0.0638692	5	26531908	0.0303029	3.35e-06	25.1351	8020	family Pasteurellaceae
rs73139353	A	C	A	C	-0.222573	0.0699192	0.0883682	3	98253370	0.215489	0.0564496	3	97972214	0.0484634	8.71e-06	44.5189	4047	family Pasteurellaceae
rs76022354	C	T	C	T	0.24289	0.117446	0.0496447	10	92546628	0.105146	0.0724796	10	94306385	0.0500406	1.83e-06	28.109	3692	family Pasteurellaceae
rs78909003	T	C	T	C	-0.241159	-0.039354	0.0549494	9	102887960	0.573791	0.0699655	9	105650242	0.0498372	2.05e-06	49.3185	3638	family Pasteurellaceae
rs9382510	C	T	C	T	-0.0881865	0.0392231	0.26465	6	55583693	0.277583	0.0361248	6	55448491	0.0169965	2.48e-07	18.5217	9410	family Pasteurellaceae
rs9895850	T	C	T	C	-0.176406	0.0415109	0.04416	17	66538895	0.590075	0.0770535	17	64535013	0.041017	9.08e-06	33.5613	4737	family Pasteurellaceae
rs9938097	T	C	T	C	-0.0710386	-0.0532606	0.389812	16	84943783	0.102053	0.0325756	16	84977389	0.0158024	8.23e-06	19.9761	9402	family Pasteurellaceae
rs11766971	T	C	T	C	0.0476376	-0.00289966	0.551009	7	155211037	0.927257	0.031761	7	155002747	0.010646	9.4e-06	24.7102	17987	phylum Actinobacteria
rs12528285	C	T	C	T	0.0809469	-0.0264377	0.108973	6	92065492	0.602368	0.0507443	6	92775210	0.0180784	5.69e-06	26.059	17990	phylum Actinobacteria
rs13192624	T	C	T	C	-0.0522862	-0.0314023	0.243875	6	112808407	0.39467	0.0368926	6	113129609	0.0117742	9.33e-06	46.767	17985	phylum Actinobacteria
rs1397793	G	A	G	A	-0.0521387	-0.00379332	0.309423	5	91175634	0.913026	0.0347301	5	90471451	0.0111587	3.74e-06	43.8224	17782	phylum Actinobacteria
rs4429415	C	T	C	T	0.0581908	-0.0144088	0.447507	2	212891467	0.650227	0.0317761	2	213756191	0.0111343	2.05e-07	39.2977	17990	phylum Actinobacteria
rs55888705	A	G	A	G	0.0534221	-0.00397271	0.28085	4	1516099	0.909946	0.0351236	4	1517826	0.0109975	1.31e-06	46.8699	17988	phylum Actinobacteria
rs6496870	T	C	T	C	0.0510777	0.00847373	0.358585	15	91924192	0.796954	0.0329344	15	92467422	0.0113809	4.62e-06	20.7214	17990	phylum Actinobacteria
rs6743026	T	C	T	C	0.0589446	-0.0587346	0.193948	2	101633121	0.143106	0.0401105	2	102249583	0.0134622	9.88e-06	49.6566	17875	phylum Actinobacteria
rs74037001	G	A	G	A	-0.0819391	0.0264403	0.0888506	14	23377985	0.633824	0.055506	14	23847194	0.0165334	6.71e-07	19.7241	17179	phylum Actinobacteria
rs75211493	G	A	G	A	0.0840786	0.00907331	0.0716224	19	5300454	0.882869	0.0615837	19	5300465	0.0184739	9.27e-06	35.1989	16605	phylum Actinobacteria
rs7570971	A	C	A	C	0.086653	-0.0503507	0.409365	2	135080336	0.124198	0.0327508	2	135837906	0.0113623	1.41e-14	41.9978	17782	phylum Actinobacteria
rs80124826	T	C	T	C	-0.124191	-0.0498991	0.027589	2	239014688	0.604262	0.096278	2	239936384	0.0278566	8.75e-06	40.3797	11999	phylum Actinobacteria
rs8047955	A	G	A	G	0.0521115	0.0411117	0.328764	16	81743163	0.220932	0.0335865	16	81776768	0.0111192	2.66e-06	18.7759	17980	phylum Actinobacteria
rs857444	C	T	C	T	0.0507315	0.0341368	0.370244	6	14617360	0.297966	0.0327985	6	14617591	0.0109885	3.8e-06	19.9403	17988	phylum Actinobacteria
rs9833771	T	C	T	C	0.0490077	-0.00493118	0.516477	3	32321506	0.876527	0.0317376	3	32362998	0.0106564	4.07e-06	36.4146	17990	phylum Actinobacteria
rs12022129	G	A	G	A	0.0619356	-0.0991933	0.275951	1	206830029	0.00547407	0.0357103	1	207003374	0.0138937	8e-06	45.5699	14776	genus Bifidobacterium
rs182549	C	T	C	T	0.119703	-0.0344508	0.397796	2	135859184	0.292008	0.0326943	2	136616754	0.0127294	1.28e-20	11.0412	14778	genus Bifidobacterium
rs2491158	G	A	G	A	0.0712624	-0.0547908	0.133172	10	124401134	0.238411	0.0464735	10	126089703	0.015983	8.05e-06	25.0748	14021	genus Bifidobacterium
rs2686790	T	C	T	C	0.070741	0.0144203	0.147752	7	48051149	0.745768	0.0444766	7	48090746	0.0157926	7.5e-06	37.4428	14778	genus Bifidobacterium
rs540489	T	G	T	G	-0.0637641	-0.0568284	0.175782	17	74901626	0.169586	0.0413738	17	72897722	0.0138746	5.19e-06	24.2043	14561	genus Bifidobacterium
rs55888705	A	G	A	G	0.0546319	-0.00397271	0.28085	4	1516099	0.909946	0.0351236	4	1517826	0.0121139	6.67e-06	47.0269	14777	genus Bifidobacterium
rs56108664	T	C	T	C	0.0729971	-0.0200201	0.128574	5	537775	0.67069	0.0470838	5	537890	0.0157926	2.44e-06	41.1645	13916	genus Bifidobacterium
rs5746486	T	C	T	C	-0.0536216	-0.00187064	0.388532	22	17871506	0.953931	0.03238	22	18354272	0.0120801	9e-06	46.2928	14778	genus Bifidobacterium
rs62181700	G	A	G	A	-0.0624643	-0.036327	0.246167	2	188941058	0.324582	0.036877	2	189805784	0.0131205	2.17e-06	19.5404	14774	genus Bifidobacterium
rs7322849	T	C	T	C	0.112428	-0.0810186	0.0909196	13	112205515	0.141908	0.0551626	13	112859829	0.0201813	1.08e-08	12.0446	14778	genus Bifidobacterium
rs75344046	C	T	C	T	0.232354	0.0392891	0.0471592	21	30489472	0.596401	0.0741885	21	31861790	0.0505979	4.86e-06	30.5268	3856	genus Bifidobacterium
rs857444	C	T	C	T	0.0558234	0.0341368	0.370244	6	14617360	0.297966	0.0327985	6	14617591	0.0121219	3.57e-06	37.1648	14777	genus Bifidobacterium
rs11655079	T	C	T	C	-0.0560674	-0.0193116	0.186081	17	77352593	0.636118	0.0408163	17	75348675	0.0124286	5.93e-06	48.4493	16309	class Actinobacteria
rs11745923	G	T	G	T	0.0563759	0.00614046	0.393315	5	475293	0.849702	0.0324038	5	475408	0.0115529	1.58e-06	29.3252	16312	class Actinobacteria
rs12049045	A	G	A	G	0.0510452	-0.0155181	0.382279	1	114122863	0.633394	0.0325358	1	114665485	0.0114325	8.63e-06	42.6419	16311	class Actinobacteria
rs134366	G	A	G	A	0.111877	-0.0292253	0.069273	22	35171362	0.639804	0.0624508	22	35567355	0.023501	1.5e-06	37.2327	14302	class Actinobacteria
rs1376754	G	A	G	A	0.0509242	0.0188531	0.494011	2	160755458	0.551935	0.0316932	2	161611969	0.0112503	6.71e-06	30.704	16182	class Actinobacteria
rs1515761	T	C	T	C	0.0762317	-0.0456054	0.074435	10	124421463	0.451179	0.0605287	10	126110032	0.0169884	4.96e-06	26.2392	15525	class Actinobacteria
rs182549	C	T	C	T	0.111489	-0.0344508	0.397796	2	135859184	0.292008	0.0326943	2	136616754	0.012066	3.79e-20	42.6001	16313	class Actinobacteria
rs4945008	A	G	A	G	0.0540741	0.0377846	0.392411	11	71510202	0.242368	0.0323198	11	71221248	0.0121393	5.39e-06	18.6108	16313	class Actinobacteria
rs6660520	A	G	A	G	0.0711483	-0.0984572	0.271982	1	206830208	0.00607533	0.035885	1	207003553	0.0134495	1.11e-07	22.136	16308	class Actinobacteria
rs72767435	T	C	T	C	-0.126352	0.0931872	0.0545079	15	94309566	0.182674	0.0699306	15	94852795	0.0273626	2.57e-06	47.3573	12898	class Actinobacteria
rs7322849	T	C	T	C	0.0944467	-0.0810186	0.0909196	13	112205515	0.141908	0.0551626	13	112859829	0.0192976	6.21e-07	44.8822	16313	class Actinobacteria
rs80083040	T	G	T	G	0.155784	0.0380238	0.0448175	8	64742287	0.617726	0.0761887	8	65654844	0.0348017	8.62e-06	46.392	8003	class Actinobacteria
rs8047955	A	G	A	G	0.0575816	0.0411117	0.328764	16	81743163	0.220932	0.0335865	16	81776768	0.0116762	8.34e-07	45.4215	16306	class Actinobacteria
rs857444	C	T	C	T	0.0509553	0.0341368	0.370244	6	14617360	0.297966	0.0327985	6	14617591	0.011539	8.92e-06	45.9778	16312	class Actinobacteria
rs961091	G	A	G	A	0.0501255	0.0190476	0.371732	7	96025406	0.5612	0.0327809	7	95654718	0.011255	8.68e-06	37.0406	16311	class Actinobacteria
rs10842464	T	C	T	C	-0.0758215	0.0673992	0.30136	12	25096809	0.0508686	0.034518	12	25249743	0.0172568	6.6e-06	16.851	7178	genus Paraprevotella
rs140997932	T	C	T	C	-0.162376	0.094145	0.0556693	3	149581005	0.173049	0.0690987	3	149298792	0.0354178	2.11e-06	14.6256	6187	genus Paraprevotella
rs145020347	A	G	A	G	-0.12465	-0.0362058	0.146145	11	114655957	0.421619	0.0450536	11	114526679	0.0262323	4.03e-06	32.1995	6859	genus Paraprevotella
rs17109926	A	G	A	G	-0.0988335	0.0660141	0.272236	12	71584948	0.0624827	0.0354371	12	71978728	0.0216172	6.75e-06	41.9022	7179	genus Paraprevotella
rs17785622	A	G	A	G	0.248065	-0.109092	0.038508	6	82749597	0.185656	0.0824244	6	83459314	0.0524304	1.93e-06	37.2131	3288	genus Paraprevotella
rs2081023	A	G	A	G	-0.122561	-0.0223017	0.141949	5	175179258	0.621779	0.0452064	5	174606261	0.0236507	2.64e-07	20.4577	7178	genus Paraprevotella
rs3008582	T	C	T	C	0.10572	-0.0108619	0.196584	1	196002043	0.786146	0.040034	1	195971173	0.0227246	4.36e-06	36.1195	7175	genus Paraprevotella
rs3801748	G	A	G	A	0.0779721	0.0543343	0.362195	7	82130192	0.0980709	0.0328448	7	81759508	0.0171691	5.2e-06	48.5029	7179	genus Paraprevotella
rs4756632	G	T	G	T	-0.138905	-0.0176932	0.130359	11	41058153	0.705459	0.0468122	11	41079703	0.0289897	3.82e-06	45.5042	7179	genus Paraprevotella
rs4767113	C	T	C	T	0.0882466	-0.0192713	0.327089	12	113694173	0.567742	0.0337277	12	114131978	0.018382	2.14e-06	46.5632	6900	genus Paraprevotella
rs7240324	T	G	T	G	-0.10229	0.000957046	0.247536	18	71956568	0.979152	0.0366235	18	69623804	0.0226948	5.96e-06	17.4733	6900	genus Paraprevotella
rs9602779	A	C	A	C	-0.106692	0.0215088	0.242708	13	85588285	0.558693	0.0367807	13	86162420	0.0220264	6.93e-07	15.7946	7177	genus Paraprevotella
rs9900242	A	G	A	G	-0.0852967	0.000984162	0.342389	17	71139490	0.976382	0.0332436	17	69135631	0.0175212	1.14e-06	33.4036	6900	genus Paraprevotella
rs10872669	A	G	A	G	-0.123071	-0.00748267	0.092158	6	151194037	0.891456	0.0548335	6	151515172	0.0275665	9.49e-06	49.6327	7368	family Bacteroidales S24 7group
rs12748533	G	T	G	T	-0.0821108	-0.028211	0.287972	1	242603950	0.420573	0.0350261	1	242767252	0.0172701	2.59e-06	27.0086	7948	family Bacteroidales S24 7group
rs17043785	T	C	T	C	-0.176187	0.0475019	0.0884106	2	52912224	0.393691	0.0556918	2	53139362	0.0347133	5.12e-07	18.2251	5208	family Bacteroidales S24 7group
rs61508842	T	C	T	C	0.122574	-0.0132106	0.0870234	3	158935756	0.813713	0.0560631	3	158653545	0.0272389	7.83e-06	43.9007	7576	family Bacteroidales S24 7group
rs689695	C	A	C	A	0.0814578	-0.0211524	0.293697	15	47060668	0.541825	0.0346729	15	47352866	0.0167057	1.28e-06	33.4014	7954	family Bacteroidales S24 7group
rs738193	T	C	T	C	0.0847328	0.0322055	0.353045	22	25547355	0.33099	0.0331291	22	25943322	0.0165856	3.82e-07	36.258	7778	family Bacteroidales S24 7group
rs78609301	A	G	A	G	-0.0867065	0.062201	0.300173	6	62526842	0.0714036	0.0345005	6	63236747	0.0195709	7.09e-06	47.5824	7953	family Bacteroidales S24 7group
rs941000	C	T	C	T	0.0850266	0.0191412	0.363401	7	91085352	0.560344	0.03287	7	90714667	0.0163382	3.16e-07	46.3974	7778	family Bacteroidales S24 7group
rs10873449	T	C	T	C	0.0654843	-0.00931631	0.192367	14	94164394	0.816206	0.0400827	14	94630731	0.0143973	4.11e-06	41.2417	16098	genus Ruminococcaceae UCG005
rs10937802	G	A	G	A	0.0755811	-0.00215827	0.120489	4	7300617	0.964636	0.0486796	4	7302344	0.0168226	8.17e-06	29.8517	15821	genus Ruminococcaceae UCG005
rs10950694	T	C	T	C	0.0577628	0.0696116	0.359093	7	17986981	0.0350518	0.0330264	7	18026604	0.011412	4.3e-07	12.6101	15821	genus Ruminococcaceae UCG005
rs114279581	A	G	A	G	-0.146604	0.0186031	0.0753845	2	197257633	0.755668	0.0597838	2	198122357	0.0316034	3.22e-06	37.5737	8465	genus Ruminococcaceae UCG005
rs12288512	A	G	A	G	0.066635	-0.00930452	0.240071	11	27726124	0.801174	0.036948	11	27747671	0.0144356	3.1e-06	40.2009	15473	genus Ruminococcaceae UCG005
rs12458218	T	C	T	C	0.0677322	-0.0181024	0.179398	18	24995907	0.661543	0.04135	18	22575871	0.0144525	2.41e-06	25.7158	16099	genus Ruminococcaceae UCG005
rs2893871	G	A	G	A	-0.073644	-0.0374498	0.110594	10	60903023	0.457456	0.0504005	10	62662781	0.015548	3.54e-06	31.8086	16103	genus Ruminococcaceae UCG005
rs34781347	G	A	G	A	0.188685	-0.0574925	0.0713443	20	16332206	0.349828	0.0614945	20	16312851	0.0386484	6.05e-07	11.0157	6061	genus Ruminococcaceae UCG005
rs55793120	T	C	T	C	0.121548	0.0209884	0.0613852	12	46990335	0.75238	0.0665236	12	47384118	0.0279546	7.37e-06	25.6397	11224	genus Ruminococcaceae UCG005
rs72776570	C	A	C	A	0.087067	-0.028183	0.0970418	10	4198714	0.596918	0.0532925	10	4240906	0.0197179	5.36e-06	43.1263	15376	genus Ruminococcaceae UCG005
rs7449320	C	A	C	A	0.0599163	0.0341099	0.232099	5	154623531	0.363238	0.0375158	5	154003091	0.0130836	4.81e-06	44.9498	16095	genus Ruminococcaceae UCG005
rs7555878	A	G	A	G	0.0586677	0.0385198	0.24669	1	187936903	0.293856	0.036696	1	187906034	0.0125277	2.81e-06	23.6272	16100	genus Ruminococcaceae UCG005
rs7586445	G	A	G	A	0.0782349	0.0338419	0.129931	2	238600389	0.470351	0.0468784	2	239509030	0.0176458	8.81e-06	18.444	15099	genus Ruminococcaceae UCG005
rs898577	T	C	T	C	-0.123012	-0.0305555	0.057216	15	68413358	0.653165	0.0679966	15	68705697	0.0286671	7.46e-06	12.4655	9991	genus Ruminococcaceae UCG005
rs10875374	C	T	C	T	-0.0536759	0.0539915	0.469553	1	101339253	0.0876637	0.0316137	1	101804809	0.0119436	8.1e-06	36.0407	14253	family Clostridiaceae1
rs12186080	G	A	G	A	0.0748236	0.0249539	0.165427	3	132877783	0.556845	0.0424723	3	132596627	0.016246	5.34e-06	46.5721	14244	family Clostridiaceae1
rs12341505	G	A	G	A	0.0814503	0.0127148	0.0930963	9	133845759	0.813887	0.0540101	9	136710881	0.0179338	4.54e-06	23.6253	14250	family Clostridiaceae1
rs2795528	G	A	G	A	-0.180969	-0.011423	0.0555457	10	42774816	0.867844	0.0686488	10	43270264	0.0390911	3.81e-06	37.372	6411	family Clostridiaceae1
rs2817172	C	T	C	T	0.0563367	-0.0742997	0.397347	1	3124955	0.0212976	0.0322668	1	3041519	0.012392	5.27e-06	49.1494	13789	family Clostridiaceae1
rs4723021	T	C	T	C	-0.106376	0.0851014	0.0679669	7	30895044	0.176757	0.0630003	7	30934659	0.0241944	7.42e-06	12.4989	13682	family Clostridiaceae1
rs550843	T	C	T	C	-0.0734787	-0.0110941	0.280971	6	165309343	0.753343	0.035305	6	165722832	0.0168383	7.09e-06	39.2914	14234	family Clostridiaceae1
rs56188186	A	G	A	G	0.0967774	0.0813485	0.0478763	16	87677084	0.279209	0.0751767	16	87710690	0.0217471	8.24e-06	29.2851	13218	family Clostridiaceae1
rs62397761	A	G	A	G	0.0615805	0.013852	0.320945	6	48125278	0.682395	0.0338518	6	48093014	0.0136198	9.08e-06	27.0892	14248	family Clostridiaceae1
rs881532	A	G	A	G	-0.0533035	-0.0114967	0.496662	22	47411024	0.715641	0.031559	22	47806774	0.0119011	7.9e-06	31.617	14250	family Clostridiaceae1
rs10885477	T	C	T	C	-0.135137	-0.00177767	0.0497838	10	113572654	0.98047	0.0726192	10	115332413	0.0301894	8.6e-06	19.0186	8690	genus Holdemania
rs11080063	G	A	G	A	-0.0665238	4.28072e-05	0.406104	17	28462253	0.998939	0.0321958	17	26789271	0.0149837	6.67e-06	26.7359	9103	genus Holdemania
rs111745969	A	G	A	G	0.120677	-0.0335479	0.136896	15	92566992	0.465698	0.0459877	15	93110222	0.0265781	3.71e-06	22.843	8233	genus Holdemania
rs113593397	A	G	A	G	-0.128935	-0.0905616	0.0967762	8	122961600	0.0894458	0.0533238	8	123973840	0.0282526	9.36e-06	19.4929	8296	genus Holdemania
rs116500994	G	T	G	T	-0.13755	0.0579288	0.0466471	13	81111408	0.439606	0.074954	13	81685543	0.0293386	2.34e-06	33.3665	8432	genus Holdemania
rs12701617	A	G	A	G	-0.0660617	0.0496677	0.465779	7	38253256	0.116887	0.0316764	7	38292857	0.0149427	9.52e-06	38.0739	9106	genus Holdemania
rs1867876	T	C	T	C	0.0842919	-0.00094722	0.298847	11	18746521	0.978037	0.0344073	11	18768068	0.0162192	2.74e-07	34.873	9109	genus Holdemania
rs4146507	C	T	C	T	0.079488	0.0455331	0.2438	5	106873392	0.216622	0.0368522	5	106209093	0.0177002	7.23e-06	28.5135	9108	genus Holdemania
rs6133067	T	C	T	C	0.0910829	-0.0173267	0.218586	20	3859107	0.659333	0.0393043	20	3839754	0.0178561	5.17e-07	41.3266	8863	genus Holdemania
rs73139538	G	A	G	A	-0.148594	0.0123886	0.029608	7	63862767	0.89416	0.0931177	7	63323145	0.0327469	7.77e-06	10.2538	8095	genus Holdemania
rs77293403	A	G	A	G	0.164556	0.0261195	0.0352876	5	78092582	0.760237	0.0855904	5	77388406	0.0341775	1.77e-06	17.4218	7585	genus Holdemania
rs80149660	C	T	C	T	-0.232987	-0.0357653	0.0438242	10	128110018	0.642612	0.0770719	10	129908282	0.0519183	6.04e-06	49.2155	3283	genus Holdemania
rs9500080	C	T	C	T	0.0926764	0.00415618	0.172102	6	105289447	0.921115	0.0419694	6	105737322	0.0178886	4.09e-07	12.0266	9106	genus Holdemania
rs9529719	T	C	T	C	0.074038	0.0135237	0.324262	13	70282384	0.689501	0.0338489	13	70856516	0.0160494	5.97e-06	47.9157	9107	genus Holdemania
rs967319	T	C	T	C	0.0788638	0.0402239	0.239297	3	60629947	0.275593	0.0368934	3	60615680	0.0176744	8.38e-06	36.3548	9108	genus Holdemania
rs10890671	T	C	T	C	-0.0537401	-0.00151824	0.562994	11	107252473	0.961936	0.0318131	11	107123199	0.0118848	6.52e-06	48.3365	14334	genus Collinsella
rs11597285	G	T	G	T	-0.0537947	-0.0464139	0.397123	10	8547850	0.151221	0.0323389	10	8589813	0.0120548	9.38e-06	47.8897	14334	genus Collinsella
rs1496626	T	C	T	C	-0.0722307	0.060497	0.134137	19	31269935	0.190698	0.0462333	19	31760841	0.01616	6.78e-06	23.0497	14334	genus Collinsella
rs149807560	C	A	C	A	-0.104264	0.00223554	0.0687651	19	56015274	0.971462	0.0624896	19	56526640	0.0235841	7.1e-06	39.5996	13473	genus Collinsella
rs2103510	G	A	G	A	0.0786551	-0.015603	0.116195	21	27983148	0.752118	0.0494005	21	29355467	0.0168217	2.42e-06	11.0302	14334	genus Collinsella
rs62448871	C	A	C	A	-0.0540309	0.0265137	0.537346	7	24425405	0.407596	0.0320163	7	24465024	0.0120324	6.78e-06	39.0101	14334	genus Collinsella
rs73052258	G	A	G	A	0.0930178	-0.177585	0.0768742	2	194874587	0.00390895	0.0615458	2	195739311	0.0202658	1.72e-06	14.3677	14334	genus Collinsella
rs75672793	A	G	A	G	-0.108908	0.19487	0.046106	4	148897142	0.00580938	0.0706474	4	149818294	0.0240522	6.14e-06	41.6688	12601	genus Collinsella
rs9541268	C	A	C	A	0.09597	0.0821619	0.09003	13	68035929	0.137094	0.0552647	13	68610061	0.0197312	8.79e-07	28.8191	12914	genus Collinsella
rs10898797	C	T	C	T	0.12238	0.00189033	0.109149	11	87877806	0.970196	0.0505947	11	87588698	0.0274683	8.85e-06	34.2076	5387	genus Tyzzerella3
rs112102233	A	G	A	G	-0.216348	-0.0760495	0.0463829	10	45602838	0.315109	0.0757044	10	46098286	0.0477575	6.18e-06	37.5853	3857	genus Tyzzerella3
rs1232220	G	T	G	T	-0.143869	-0.00093691	0.102667	6	102232382	0.985813	0.0526914	6	102680257	0.031828	7.91e-06	19.8877	5000	genus Tyzzerella3
rs17706273	T	C	T	C	-0.140368	0.0249453	0.0781708	5	16388150	0.672134	0.0589417	5	16388259	0.0274708	5.88e-07	20.9913	5395	genus Tyzzerella3
rs191093	G	A	G	A	0.159008	-0.0325043	0.106747	12	76996549	0.528097	0.0515195	12	77390329	0.0353306	6.76e-06	22.0109	4621	genus Tyzzerella3
rs4904512	T	C	T	C	-0.117151	-0.095102	0.12891	14	89129601	0.0438611	0.0471874	14	89595945	0.0250306	3.09e-06	30.6119	5396	genus Tyzzerella3
rs55799124	A	G	A	G	-0.11435	-0.0059538	0.276491	17	3835487	0.867206	0.035607	17	3738781	0.0238604	1.34e-06	32.6789	5362	genus Tyzzerella3
rs67476743	T	G	T	G	0.132164	-0.00149911	0.273191	19	1030321	0.966413	0.035602	19	1030320	0.022208	3.74e-09	20.5674	4948	genus Tyzzerella3
rs6920448	C	T	C	T	-0.141081	0.00397659	0.0930412	6	5755393	0.942043	0.054697	6	5755626	0.0305446	4.15e-06	15.201	5010	genus Tyzzerella3
rs7019909	T	C	T	C	0.144156	-0.0667238	0.120303	9	33113324	0.16947	0.0485649	9	33113322	0.0301626	1.76e-06	26.5685	5396	genus Tyzzerella3
rs7333521	T	C	T	C	-0.207191	-0.048541	0.0317753	13	81018881	0.589827	0.0900431	13	81593016	0.0453121	4.88e-06	32.2516	4335	genus Tyzzerella3
rs75091807	G	T	G	T	-0.184966	-0.0231351	0.0621059	13	34449554	0.726481	0.0661362	13	35023691	0.0383029	1.71e-06	49.1222	4621	genus Tyzzerella3
rs7561370	T	C	T	C	0.131341	-0.0549712	0.148658	2	57583271	0.217416	0.0445678	2	57810406	0.0286292	1.52e-06	30.4311	5396	genus Tyzzerella3
rs10899911	A	G	A	G	-0.0717102	-0.0799812	0.234073	10	43798391	0.0324676	0.0373988	10	44293839	0.0148151	1.15e-06	21.4835	11386	genus Parasutterella
rs11715853	G	A	G	A	-0.0662952	-0.0144049	0.295303	3	30122198	0.677936	0.0346872	3	30163689	0.0146114	6.23e-06	21.2317	11386	genus Parasutterella
rs2090816	A	C	A	C	0.0840967	-0.00798387	0.184224	6	137294455	0.846561	0.0412585	6	137615592	0.0177315	2.9e-06	24.8996	11385	genus Parasutterella
rs35055552	T	C	T	C	0.109554	-0.0110425	0.139739	8	113791795	0.809673	0.0458484	8	114804024	0.0235433	3.35e-06	31.4231	9970	genus Parasutterella
rs55877868	A	C	A	C	-0.104458	-0.026065	0.0995713	17	14789550	0.621812	0.0528397	17	14692867	0.0228089	2.87e-06	34.0872	10588	genus Parasutterella
rs62273907	A	G	A	G	0.229468	-0.0517822	0.0672029	3	156832626	0.410647	0.0629376	3	156550415	0.0502262	5.88e-06	12.5201	3691	genus Parasutterella
rs6809952	G	A	G	A	-0.0684957	-0.0272621	0.278011	3	194178920	0.446986	0.03585	3	193896709	0.0150892	8.13e-06	17.3751	11077	genus Parasutterella
rs6828768	C	T	C	T	0.0636852	-0.015845	0.468366	4	64691207	0.616675	0.0316541	4	65556925	0.0132645	1.78e-06	20.0991	11386	genus Parasutterella
rs7303158	C	T	C	T	0.0646859	0.00487333	0.449655	12	5166374	0.878131	0.0317813	12	5275540	0.0134256	1.33e-06	33.354	11386	genus Parasutterella
rs7311004	T	C	T	C	-0.0617522	-0.0183322	0.443949	12	52866926	0.564417	0.0318105	12	53260710	0.0136438	5.92e-06	36.9526	11384	genus Parasutterella
rs7572229	G	A	G	A	0.066273	0.0403797	0.52333	2	72008314	0.201664	0.0316251	2	72235444	0.0132736	6.32e-07	14.0706	11383	genus Parasutterella
rs78383039	T	C	T	C	-0.146315	0.0239284	0.0405878	2	178089981	0.763259	0.0794425	2	178954708	0.0297119	1.57e-06	12.5795	9174	genus Parasutterella
rs8039785	T	G	T	G	0.0618345	-0.00543859	0.50959	15	67023969	0.863224	0.0315699	15	67316307	0.0133	3.62e-06	42.1386	11383	genus Parasutterella
rs823424	G	A	G	A	-0.0713448	0.00561537	0.253513	8	16817017	0.877314	0.036375	8	16674526	0.0156958	4.95e-06	32.9989	11386	genus Parasutterella
rs10904297	A	G	A	G	-0.167804	-0.0221867	0.021257	10	4597570	0.840133	0.109985	10	4639762	0.0389812	2.69e-06	23.405	3143	genus Ruminococcus torques group
rs10967781	C	A	C	A	0.0507994	-0.011092	0.289439	9	27225260	0.750521	0.0348858	9	27225258	0.0113322	8.37e-06	27.8971	17791	genus Ruminococcus torques group
rs12434631	A	G	A	G	0.074697	-0.0405761	0.106201	14	25661198	0.425927	0.0509634	14	26130404	0.0153401	2.77e-06	24.4749	17353	genus Ruminococcus torques group
rs1475330	T	C	T	C	0.0523492	-0.0223857	0.241056	6	66552209	0.548818	0.0373386	6	67262102	0.01182	8.13e-06	45.5891	17353	genus Ruminococcus torques group
rs35866622	T	C	T	C	-0.0612024	0.116509	0.338611	19	48714803	0.000377746	0.0327718	19	49218060	0.0109421	2.21e-08	18.3814	17240	genus Ruminococcus torques group
rs4073731	T	C	T	C	0.0651948	-0.083186	0.163076	11	132793252	0.051669	0.0427499	11	132663147	0.0142221	4.05e-06	24.6701	17793	genus Ruminococcus torques group
rs77034621	T	G	T	G	-0.151553	0.065748	0.0168769	8	75857608	0.595127	0.123721	8	76769843	0.0335878	6.07e-06	38.5989	8567	genus Ruminococcus torques group
rs8080469	G	A	G	A	0.0490727	-0.013248	0.496042	17	14629030	0.67486	0.0315814	17	14532347	0.0107036	3.5e-06	43.6913	17798	genus Ruminococcus torques group
rs8141465	A	G	A	G	0.0480778	-0.0704488	0.638991	22	21004364	0.032637	0.0329737	22	21358653	0.0107442	9.65e-06	46.0091	17791	genus Ruminococcus torques group
rs10916131	C	T	C	T	-0.069333	0.037832	0.162282	1	227375425	0.379797	0.0430756	1	227563126	0.0146753	2.87e-06	27.5898	17097	genus Ruminococcaceae UCG002
rs10927423	C	A	C	A	-0.0713617	0.0249929	0.177937	1	14405962	0.544046	0.0411945	1	14732458	0.0147712	8.5e-07	33.2482	17096	genus Ruminococcaceae UCG002
rs10964441	G	A	G	A	-0.14906	-0.00998277	0.10472	9	20131748	0.846976	0.0517302	9	20131746	0.034486	7.45e-06	10.7568	5346	genus Ruminococcaceae UCG002
rs113147300	A	G	A	G	-0.075842	-0.0649122	0.137294	9	111304390	0.158343	0.0460152	9	114066670	0.0164562	7.69e-06	16.588	16370	genus Ruminococcaceae UCG002
rs11607472	A	G	A	G	-0.0780229	0.0668201	0.0672546	11	43323201	0.289468	0.0630801	11	43344751	0.0176325	7.19e-06	24.9987	16282	genus Ruminococcaceae UCG002
rs116974815	C	A	C	A	-0.189731	-0.0514043	0.070744	11	111842219	0.408917	0.0622477	11	111712942	0.0396566	2.03e-06	10.7659	5819	genus Ruminococcaceae UCG002
rs11750293	G	T	G	T	-0.0578304	0.0575115	0.369364	5	124486421	0.0797664	0.0328255	5	123822114	0.0120512	1.76e-06	11.8901	17094	genus Ruminococcaceae UCG002
rs12463378	A	G	A	G	-0.0522061	0.00811861	0.30237	19	53972554	0.813451	0.0344043	19	54475808	0.0112086	2.96e-06	38.1294	16994	genus Ruminococcaceae UCG002
rs15256	C	T	C	T	0.0732376	0.0365608	0.117256	10	72060790	0.457015	0.049156	10	73820548	0.016834	9.46e-06	13.7076	17095	genus Ruminococcaceae UCG002
rs55793120	T	C	T	C	0.137396	0.0209884	0.0613852	12	46990335	0.75238	0.0665236	12	47384118	0.027414	4.81e-07	49.9741	11669	genus Ruminococcaceae UCG002
rs57079348	T	G	T	G	-0.076573	0.0795198	0.0566537	13	87268195	0.244006	0.0682554	13	87920450	0.017282	7.22e-06	37.7218	16372	genus Ruminococcaceae UCG002
rs6542556	A	G	A	G	0.050974	0.0138974	0.382073	2	120000277	0.669182	0.0325259	2	120757853	0.011406	7.86e-06	31.7216	17094	genus Ruminococcaceae UCG002
rs6793778	C	T	C	T	-0.0558706	-0.0248846	0.259684	3	24003962	0.489415	0.0359999	3	24045453	0.0125258	9.81e-06	18.7344	17094	genus Ruminococcaceae UCG002
rs7120052	A	C	A	C	0.0624796	0.0593963	0.188315	11	86624417	0.142396	0.0404903	11	86335459	0.0135523	1.97e-06	23.9638	17097	genus Ruminococcaceae UCG002
rs7155595	C	A	C	A	0.0569929	0.0529784	0.302459	14	77036203	0.124069	0.0344482	14	77502546	0.0116986	1.15e-06	43.6681	17084	genus Ruminococcaceae UCG002
rs7249614	A	G	A	G	-0.0492778	-0.0159658	0.390493	19	43133738	0.626988	0.0328534	19	43637890	0.0110807	9.07e-06	43.1212	16651	genus Ruminococcaceae UCG002
rs7342369	C	A	C	A	-0.0527803	-0.066085	0.282279	12	128966785	0.0606289	0.0352229	12	129451330	0.0116023	5.66e-06	13.2305	16651	genus Ruminococcaceae UCG002
rs76847269	A	G	A	G	0.163508	-0.0506749	0.0255442	5	141635384	0.61044	0.0994708	5	141014951	0.0356151	5.17e-06	32.7838	7654	genus Ruminococcaceae UCG002
rs77564310	A	C	A	C	-0.0713093	0.0799846	0.206706	15	80420842	0.0401107	0.0389673	15	80713184	0.0140855	3.29e-07	11.8548	17000	genus Ruminococcaceae UCG002
rs79016051	C	T	C	T	-0.0887747	0.0331924	0.132152	1	238775197	0.479349	0.0469251	1	238938497	0.0189424	2.34e-06	27.1432	16937	genus Ruminococcaceae UCG002
rs882348	A	G	A	G	-0.0799946	-0.0269358	0.11719	4	23323417	0.58426	0.0492272	4	23325040	0.0178618	5.45e-06	42.1339	17097	genus Ruminococcaceae UCG002
rs10927394	G	T	G	T	-0.232262	-0.0281278	0.0187511	1	245104037	0.80959	0.116735	1	245267339	0.0512364	7.02e-06	30.9693	3495	genus Faecalibacterium
rs114946999	C	T	C	T	-0.0861565	-0.0336636	0.125678	2	36898092	0.482003	0.0478799	2	37125235	0.01896	5.7e-06	47.784	15673	genus Faecalibacterium
rs11776390	T	C	T	C	-0.078354	0.0851125	0.0663518	8	38736127	0.17874	0.0632973	8	38593645	0.017183	6.4e-06	47.4772	16718	genus Faecalibacterium
rs1271565	C	T	C	T	-0.0576251	0.0311078	0.261688	14	63577379	0.387071	0.0359652	14	64044097	0.0119649	1.3e-06	11.9871	17638	genus Faecalibacterium
rs12753492	A	C	A	C	0.0641305	0.0515361	0.113169	1	13875051	0.301948	0.0499253	1	14201546	0.0149933	8.8e-06	43.8297	17525	genus Faecalibacterium
rs2835874	T	C	T	C	-0.0866356	0.0143247	0.0356388	21	37655599	0.867833	0.08608	21	39027901	0.0196496	7.54e-06	26.6848	17567	genus Faecalibacterium
rs6910935	A	G	A	G	0.134864	-0.015196	0.060631	6	131266017	0.818027	0.0660458	6	131587157	0.0277032	1.38e-06	15.7653	12640	genus Faecalibacterium
rs75499067	C	T	C	T	0.227585	-0.0436318	0.0740564	16	6049862	0.471041	0.0605336	16	6099863	0.0465522	1.76e-06	24.374	4526	genus Faecalibacterium
rs79656633	T	C	T	C	0.145631	-0.0216671	0.100337	1	110494205	0.683236	0.053099	1	111036827	0.0323019	8.14e-06	37.1286	9080	genus Faecalibacterium
rs9536330	T	C	T	C	-0.048317	0.0584002	0.47305	13	52992882	0.065925	0.0317576	13	53567017	0.010797	5.33e-06	29.3855	18082	genus Faecalibacterium
rs10931481	G	A	G	A	0.0610096	-0.0670067	0.289922	2	191090126	0.054129	0.0347941	2	191954852	0.0130484	3.38e-06	20.1085	13382	genus Ruminococcus gauvreauii group
rs12079579	A	G	A	G	0.0955324	-0.0452066	0.0839391	1	161910692	0.427443	0.0569658	1	161880482	0.0213436	5.04e-06	23.4581	12986	genus Ruminococcus gauvreauii group
rs12539819	C	T	C	T	0.110654	0.0601693	0.0718282	7	153790311	0.336546	0.0626102	7	153487396	0.0240684	4.49e-06	21.7139	11860	genus Ruminococcus gauvreauii group
rs1391597	C	T	C	T	0.0590284	0.0559213	0.394016	12	60725485	0.0832185	0.0322813	12	61119266	0.0124874	1.86e-06	25.7484	13382	genus Ruminococcus gauvreauii group
rs2047242	A	G	A	G	-0.067603	0.013711	0.23076	10	28912931	0.715273	0.0375866	10	29201860	0.0133738	2.46e-07	44.1739	13369	genus Ruminococcus gauvreauii group
rs2105937	A	G	A	G	0.0580215	-0.047916	0.349877	1	20225579	0.147779	0.0331044	1	20552072	0.0127806	5.1e-06	13.9026	13364	genus Ruminococcus gauvreauii group
rs2166943	A	C	A	C	0.0566974	-0.053172	0.418946	8	136078607	0.0962565	0.0319682	8	137090850	0.0123497	5.28e-06	34.355	13377	genus Ruminococcus gauvreauii group
rs289410	G	A	G	A	-0.0654926	0.0251626	0.277722	15	85020252	0.474505	0.0351842	15	85563483	0.0139101	2.27e-06	43.7872	13380	genus Ruminococcus gauvreauii group
rs431418	A	G	A	G	-0.094737	0.0492851	0.094242	5	166992547	0.362125	0.0540808	5	166419552	0.0210157	5.54e-06	28.9341	13289	genus Ruminococcus gauvreauii group
rs71386687	T	G	T	G	0.121037	0.0196885	0.115768	16	2717893	0.694525	0.0501336	16	2767894	0.02386	2.91e-07	14.5976	11340	genus Ruminococcus gauvreauii group
rs73802842	C	A	C	A	0.0736808	0.023221	0.240578	4	18823237	0.5299	0.0369668	4	18824860	0.0169665	7.48e-06	39.0112	13382	genus Ruminococcus gauvreauii group
rs9870933	A	G	A	G	0.0621643	0.0306924	0.395701	3	112653470	0.342545	0.0323367	3	112372317	0.0126072	8.49e-07	48.4852	13382	genus Ruminococcus gauvreauii group
rs10952110	G	T	G	T	0.0487709	0.00814531	0.442814	7	8458292	0.798152	0.0318501	7	8497922	0.0109614	9.08e-06	45.6427	16764	genus Lachnospiraceae NK4A136 group
rs11263806	A	G	A	G	-0.0524615	-0.00995558	0.342908	17	36882840	0.765404	0.0333643	17	35240097	0.0116758	5.07e-06	36.9687	17236	genus Lachnospiraceae NK4A136 group
rs12611395	A	G	A	G	-0.0902532	-0.0121468	0.105536	19	21623323	0.813501	0.0514888	19	21806125	0.0199652	5.83e-06	28.6085	16486	genus Lachnospiraceae NK4A136 group
rs160061	A	G	A	G	0.0513831	0.000650989	0.520661	5	6116546	0.983598	0.0316664	5	6116659	0.0108094	2.12e-06	48.356	17234	genus Lachnospiraceae NK4A136 group
rs28540839	A	C	A	C	0.0508285	-0.024018	0.475649	8	83822845	0.447312	0.0316067	8	84735080	0.0110591	9.34e-06	21.4854	16764	genus Lachnospiraceae NK4A136 group
rs2880566	T	C	T	C	0.0599578	-0.0106776	0.147953	17	31689634	0.81169	0.0448176	17	30016653	0.0134693	5.61e-06	32.0875	17232	genus Lachnospiraceae NK4A136 group
rs4955932	T	C	T	C	-0.0492283	0.00836268	0.389147	3	55147348	0.798072	0.0326867	3	55181375	0.0109388	7.05e-06	39.7097	17236	genus Lachnospiraceae NK4A136 group
rs59805249	T	C	T	C	0.0936162	0.137118	0.0928285	5	90994180	0.0122146	0.0547184	5	90289997	0.0207982	9.45e-06	43.3006	15195	genus Lachnospiraceae NK4A136 group
rs68104925	T	C	T	C	-0.0549104	-0.0261972	0.305924	14	99711344	0.44522	0.0343162	14	100177681	0.0115385	2.37e-06	20.2021	17227	genus Lachnospiraceae NK4A136 group
rs7073658	T	G	T	G	-0.0499621	0.0152091	0.485652	10	60415266	0.631284	0.031691	10	62175024	0.0109693	5.27e-06	19.9106	17236	genus Lachnospiraceae NK4A136 group
rs73044693	A	G	A	G	-0.10758	-0.0204302	0.0710907	19	50752863	0.741194	0.0618585	19	51256120	0.0229884	3.57e-06	40.1205	12773	genus Lachnospiraceae NK4A136 group
rs7616165	G	T	G	T	-0.230542	-0.0467471	0.0250798	3	190697356	0.646475	0.10192	3	190415145	0.0483465	2.77e-06	29.8744	4094	genus Lachnospiraceae NK4A136 group
rs76193507	A	G	A	G	-0.22973	-0.060635	0.0854076	3	162032193	0.281744	0.0563307	3	161749981	0.0499776	2.93e-06	19.3546	3578	genus Lachnospiraceae NK4A136 group
rs7832116	A	G	A	G	-0.0714756	0.0067451	0.128528	8	4985407	0.886851	0.0474041	8	4842929	0.0151703	3.57e-06	47.0635	17219	genus Lachnospiraceae NK4A136 group
rs954878	A	G	A	G	-0.0520656	-0.0533759	0.370797	1	54112728	0.103037	0.0327398	1	54578401	0.0109082	1.78e-06	14.2255	17227	genus Lachnospiraceae NK4A136 group
rs10976229	T	G	T	G	0.095976	-0.0511465	0.128891	9	7317307	0.276992	0.0470485	9	7317307	0.0214554	7.04e-06	31.6134	9116	genus Ruminococcaceae UCG004
rs11961899	G	A	G	A	-0.0707825	-0.013857	0.278255	6	132566782	0.694444	0.0352747	6	132887921	0.0161381	9.18e-06	49.1499	9501	genus Ruminococcaceae UCG004
rs12125734	G	T	G	T	0.133972	0.0588848	0.0930083	1	103266658	0.278356	0.0543208	1	103732214	0.0257417	2.09e-07	15.1422	8938	genus Ruminococcaceae UCG004
rs2248146	T	C	T	C	0.0689452	0.00175588	0.344348	7	24752379	0.9579	0.0332621	7	24791998	0.0153649	8.2e-06	21.9712	9502	genus Ruminococcaceae UCG004
rs3800154	A	C	A	C	-0.0797959	0.00657987	0.264475	6	2119095	0.855165	0.0360478	6	2119329	0.0177639	6.12e-06	25.1754	9406	genus Ruminococcaceae UCG004
rs511258	G	A	G	A	-0.0757474	-0.0534597	0.185705	3	170248934	0.188876	0.0406874	3	169966722	0.0162475	4.52e-06	34.2777	9500	genus Ruminococcaceae UCG004
rs550351	A	C	A	C	0.078587	0.0402816	0.425779	1	18349905	0.207011	0.0319232	1	18676399	0.018003	9.43e-06	18.4462	9498	genus Ruminococcaceae UCG004
rs6769553	A	G	A	G	0.0849743	-0.0490839	0.262606	3	54393768	0.171406	0.0358879	3	54427795	0.0157451	7.91e-08	15.7745	9501	genus Ruminococcaceae UCG004
rs7569771	A	G	A	G	-0.075914	-0.00226744	0.247164	2	238924641	0.950748	0.0367091	2	239846337	0.0170308	8.12e-06	15.3968	9502	genus Ruminococcaceae UCG004
rs872501	G	A	G	A	0.116125	-0.0384954	0.100849	8	138240821	0.50914	0.0583107	8	139253064	0.025946	5.81e-06	27.1605	8473	genus Ruminococcaceae UCG004
rs9818949	G	T	G	T	0.0859927	-0.0143258	0.202517	3	197956880	0.718189	0.0396968	3	197683751	0.0188671	5.39e-06	12.1299	9116	genus Ruminococcaceae UCG004
rs11026530	T	C	T	C	0.0822408	-0.0347282	0.15037	11	22357551	0.431214	0.0441208	11	22379097	0.0186379	9.43e-06	23.5879	13485	order Enterobacteriales
rs2374342	C	A	C	A	0.0582927	-0.0520654	0.41363	2	41906402	0.104677	0.0320878	2	42133542	0.0126195	4.52e-06	14.1613	13577	order Enterobacteriales
rs35673018	G	A	G	A	0.0899642	0.0487664	0.0895144	16	54293833	0.376614	0.0551561	16	54327745	0.0202934	7.63e-06	17.9885	13326	order Enterobacteriales
rs504442	T	G	T	G	0.084159	-0.00104282	0.105076	18	57478315	0.983896	0.0516638	18	55145547	0.0189479	5.17e-06	17.0328	13578	order Enterobacteriales
rs62210023	A	G	A	G	0.0606754	-0.0524318	0.345198	20	56765036	0.114566	0.0332267	20	55340092	0.0130125	3.13e-06	22.5631	13515	order Enterobacteriales
rs78143293	A	G	A	G	-0.0848521	0.0567691	0.121539	18	60005103	0.242572	0.0485794	18	57672335	0.0170415	1.2e-06	11.7464	13572	order Enterobacteriales
rs79757635	C	A	C	A	0.0758597	0.0584037	0.137886	13	110188071	0.210899	0.046682	13	110840418	0.0171286	9.32e-06	37.7205	13419	order Enterobacteriales
rs11026530	T	C	T	C	0.0822408	-0.0347282	0.15037	11	22357551	0.431214	0.0441208	11	22379097	0.0186379	9.43e-06	25.0602	13485	family Enterobacteriaceae
rs2374342	C	A	C	A	0.0582927	-0.0520654	0.41363	2	41906402	0.104677	0.0320878	2	42133542	0.0126195	4.52e-06	49.4069	13577	family Enterobacteriaceae
rs35673018	G	A	G	A	0.0899642	0.0487664	0.0895144	16	54293833	0.376614	0.0551561	16	54327745	0.0202934	7.63e-06	41.3385	13326	family Enterobacteriaceae
rs504442	T	G	T	G	0.084159	-0.00104282	0.105076	18	57478315	0.983896	0.0516638	18	55145547	0.0189479	5.17e-06	48.8656	13578	family Enterobacteriaceae
rs62210023	A	G	A	G	0.0606754	-0.0524318	0.345198	20	56765036	0.114566	0.0332267	20	55340092	0.0130125	3.13e-06	37.9491	13515	family Enterobacteriaceae
rs78143293	A	G	A	G	-0.0848521	0.0567691	0.121539	18	60005103	0.242572	0.0485794	18	57672335	0.0170415	1.2e-06	42.0529	13572	family Enterobacteriaceae
rs79757635	C	A	C	A	0.0758597	0.0584037	0.137886	13	110188071	0.210899	0.046682	13	110840418	0.0171286	9.32e-06	26.7942	13419	family Enterobacteriaceae
rs11027642	C	T	C	T	0.129006	0.00164959	0.142033	11	23980294	0.970849	0.0451399	11	24001840	0.0284844	4.92e-06	36.2013	5583	genus Eisenbergiella
rs11079158	T	C	T	C	0.100627	-0.0135334	0.216923	17	55290280	0.723771	0.0382921	17	53367641	0.022546	7.35e-06	28.7253	5582	genus Eisenbergiella
rs11938607	T	C	T	C	0.0978125	0.0284845	0.253077	4	188139277	0.432084	0.0362568	4	189060431	0.0216636	8.22e-06	42.0438	5583	genus Eisenbergiella
rs12257723	A	C	A	C	-0.0952742	0.0199202	0.327212	10	107657343	0.553284	0.0336009	10	109417101	0.0211569	8.85e-06	48.4969	5582	genus Eisenbergiella
rs12710729	C	A	C	A	0.0893384	-0.0198085	0.320671	2	19773449	0.558162	0.0338275	2	19973210	0.0199069	9.84e-06	46.8468	5583	genus Eisenbergiella
rs13258851	A	G	A	G	0.137001	-0.0556346	0.141633	8	54418254	0.218793	0.0452408	8	55330814	0.0302124	7.75e-06	33.2738	5583	genus Eisenbergiella
rs1508033	A	C	A	C	0.091546	-0.0176187	0.314857	15	53083004	0.607626	0.0343134	15	53375201	0.0195787	3.23e-06	19.6372	5580	genus Eisenbergiella
rs1553971	T	G	T	G	0.120965	-0.0639861	0.227196	3	111700639	0.0916305	0.0379322	3	111419486	0.0263054	5.27e-06	15.7845	5583	genus Eisenbergiella
rs2683098	C	T	C	T	0.107319	-0.0372703	0.217192	15	35886364	0.331986	0.0384182	15	36178565	0.022515	2.24e-06	47.0494	5582	genus Eisenbergiella
rs3812426	G	A	G	A	0.106447	-0.0794793	0.155931	8	49910116	0.0683376	0.0436034	8	50822676	0.0224159	2.72e-06	33.2461	5583	genus Eisenbergiella
rs4462860	G	A	G	A	0.0939071	-0.032416	0.396845	21	20237941	0.318077	0.0324674	21	21610254	0.0201104	4.16e-06	38.0232	5460	genus Eisenbergiella
rs11054680	T	C	T	C	-0.104751	-0.0155595	0.171564	12	12089521	0.710981	0.0419916	12	12242455	0.0226998	2.31e-06	49.5109	8928	genus Turicibacter
rs11666533	C	T	C	T	-0.111689	-0.0230638	0.084202	19	11754117	0.689531	0.0577331	19	11864932	0.0248436	7.37e-06	11.319	8256	genus Turicibacter
rs12603364	T	C	T	C	0.110861	0.0555295	0.142185	17	45040108	0.218491	0.0451257	17	43117476	0.0225598	8.67e-07	25.0828	8923	genus Turicibacter
rs149744580	A	G	A	G	0.169883	0.0909661	0.0535052	2	63139827	0.196303	0.0703988	2	63366962	0.0315478	7.01e-08	12.7717	8459	genus Turicibacter
rs2834977	T	C	T	C	-0.0959995	-0.0674656	0.152043	21	35557345	0.127063	0.044217	21	36929643	0.0208261	3.96e-06	13.4238	8946	genus Turicibacter
rs2952020	G	A	G	A	-0.0759019	0.00174498	0.247518	8	26170326	0.962331	0.0369475	8	26027842	0.0165764	5.63e-06	25.5601	8949	genus Turicibacter
rs3734633	G	A	G	A	-0.120957	-0.0815675	0.0585758	6	125790735	0.228478	0.0677309	6	126111881	0.02683	5.32e-06	49.1477	8626	genus Turicibacter
rs4869133	G	A	G	A	0.131186	-0.0311911	0.176783	5	96381915	0.453716	0.0416306	5	95717619	0.027197	2.55e-06	17.7307	8256	genus Turicibacter
rs55756211	T	C	T	C	-0.115115	-0.0360729	0.0727371	7	131287420	0.551972	0.0606463	7	130972179	0.0240708	2.81e-06	35.963	8941	genus Turicibacter
rs7199484	G	A	G	A	-0.0731428	-0.0178163	0.305566	16	49792388	0.603169	0.0342722	16	49826299	0.0160172	5.77e-06	24.737	8948	genus Turicibacter
rs11069458	T	C	T	C	-0.0680947	-0.0311838	0.186386	13	101750335	0.444318	0.0407673	13	102402685	0.015503	7.72e-06	25.967	12856	genus Bilophila
rs1241171	G	A	G	A	-0.0692654	-0.0761241	0.143921	1	102834365	0.0898669	0.0448819	1	103299921	0.0150148	4.24e-06	44.3673	12856	genus Bilophila
rs1571225	C	T	C	T	0.0826826	0.0459732	0.165353	9	4940871	0.280499	0.0425994	9	4940871	0.0170621	1.12e-06	23.8732	12854	genus Bilophila
rs1969927	G	A	G	A	0.0564589	-0.0110893	0.335463	12	100393069	0.741035	0.0335549	12	100786847	0.0126935	9.07e-06	32.7341	12777	genus Bilophila
rs2728491	G	T	G	T	-0.0627416	0.0671784	0.238352	7	47172134	0.0701972	0.0371021	7	47211732	0.0139456	6.33e-06	32.5201	12856	genus Bilophila
rs3827020	C	T	C	T	0.0766479	0.0196987	0.195868	20	63349639	0.62138	0.0398843	20	61980991	0.0160642	1.79e-06	48.1799	12628	genus Bilophila
rs4798126	G	A	G	A	0.073288	0.0645958	0.196804	18	3765773	0.104107	0.0397449	18	3765773	0.016799	7.15e-06	19.7355	12777	genus Bilophila
rs542415	T	C	T	C	-0.0613623	-0.0133167	0.390477	15	49719357	0.681555	0.0324527	15	50011554	0.0133436	4.71e-06	49.2468	12777	genus Bilophila
rs60178956	G	A	G	A	-0.0624818	-0.0641893	0.227303	8	89866110	0.0895818	0.0378116	8	90878338	0.0141485	8.06e-06	20.3825	12777	genus Bilophila
rs6793291	C	A	C	A	0.112729	0.000344009	0.052127	3	194698802	0.99619	0.0720476	3	194419531	0.0241633	3.11e-06	18.5081	11051	genus Bilophila
rs72676854	T	C	T	C	0.123209	-0.0245829	0.0519789	8	108978710	0.733844	0.0722993	8	109990939	0.026882	5.62e-06	24.1239	11616	genus Bilophila
rs7802841	C	A	C	A	0.0670097	0.0249149	0.302403	7	138899094	0.468623	0.0343786	7	138583840	0.0137701	1.77e-06	27.1082	12856	genus Bilophila
rs9899990	A	G	A	G	-0.102702	0.14269	0.0843309	17	9218262	0.0124354	0.0570866	17	9121579	0.0233878	9.07e-06	33.8134	12088	genus Bilophila
rs1107244	G	A	G	A	0.0758558	-0.116137	0.07744	13	37483220	0.0492334	0.0590559	13	38057357	0.0171182	3.59e-06	30.2104	17571	genus Alistipes
rs11769002	G	A	G	A	-0.0528793	0.0340122	0.414262	7	62983120	0.289695	0.0321236	7	62443498	0.0109389	1.45e-06	15.9763	17571	genus Alistipes
rs11958296	A	G	A	G	-0.0981222	0.00825972	0.0449396	5	178328178	0.914629	0.0770488	5	177755179	0.0218272	9.3e-06	18.3189	16214	genus Alistipes
rs12990744	C	T	C	T	-0.0776618	-0.0476233	0.104118	2	177136221	0.361577	0.0521977	2	178000949	0.0172986	8.21e-06	13.8821	16694	genus Alistipes
rs1689282	A	C	A	C	-0.0520061	0.000171989	0.32376	9	14080130	0.995947	0.033857	9	14080129	0.0113942	5.28e-06	43.4886	17090	genus Alistipes
rs2290844	C	T	C	T	0.0813969	0.0173699	0.113062	10	126098573	0.728348	0.0500106	10	127787142	0.0191632	9.1e-06	11.1866	17571	genus Alistipes
rs2450745	A	C	A	C	-0.080524	0.121655	0.0698086	8	143346550	0.0483448	0.0616183	8	144428720	0.0184702	7.12e-06	26.279	17571	genus Alistipes
rs2875322	T	C	T	C	-0.0580945	0.0114709	0.169569	11	131017657	0.785565	0.042161	11	130887552	0.0131432	8.78e-06	31.3454	17459	genus Alistipes
rs34417064	A	G	A	G	-0.048202	-0.0217164	0.451198	17	54699118	0.493935	0.0317463	17	52776479	0.0106868	7.01e-06	36.475	17570	genus Alistipes
rs4810359	A	G	A	G	-0.0652428	0.0853948	0.122931	20	42562695	0.0758106	0.0480953	20	41191335	0.0146155	7.5e-06	35.692	17380	genus Alistipes
rs62576416	T	C	T	C	0.0492647	-0.00374658	0.382932	9	109357984	0.908375	0.0325539	9	112120264	0.0109733	7.5e-06	38.3112	17564	genus Alistipes
rs7129639	C	A	C	A	-0.0524955	-0.0408157	0.333352	11	17489880	0.224693	0.0336168	11	17511427	0.0109584	1.78e-06	25.3225	17571	genus Alistipes
rs8130320	A	G	A	G	-0.049002	0.0217203	0.558598	21	39208332	0.495194	0.0318446	21	40580258	0.010717	4.84e-06	47.175	17571	genus Alistipes
rs11073596	T	G	T	G	0.0510212	0.0244638	0.382041	15	85890348	0.454318	0.0326953	15	86433579	0.0114339	8.14e-06	10.3005	17527	class Coriobacteriia
rs11250875	T	C	T	C	0.06075	0.0158793	0.214143	10	1880537	0.679496	0.0384347	10	1922731	0.0130939	4.83e-06	45.8069	17690	class Coriobacteriia
rs11656361	A	C	A	C	0.0773006	0.0717684	0.183142	17	8218014	0.0795078	0.0409276	17	8121332	0.017553	8.02e-06	12.1124	16665	class Coriobacteriia
rs12974142	G	A	G	A	0.0789796	0.149748	0.0703693	19	52391913	0.0151576	0.0616607	19	52895166	0.0177205	8.51e-06	27.2834	17413	class Coriobacteriia
rs13307134	C	T	C	T	0.0565686	0.0432581	0.166632	7	105444233	0.309121	0.0425321	7	105084680	0.0126265	7.8e-06	26.3645	17527	class Coriobacteriia
rs1397793	G	A	G	A	-0.0498855	-0.00379332	0.309423	5	91175634	0.913026	0.0347301	5	90471451	0.0112446	9.77e-06	14.6202	17527	class Coriobacteriia
rs1816223	A	G	A	G	-0.0586265	-0.0517792	0.200285	12	11341087	0.188249	0.0393526	12	11494021	0.0129006	4.84e-06	14.0305	17688	class Coriobacteriia
rs240104	T	C	T	C	-0.0603429	0.00399674	0.284692	1	176602295	0.909725	0.035249	1	176571431	0.0126849	1.52e-06	11.773	17577	class Coriobacteriia
rs2442778	G	A	G	A	-0.116408	0.0015862	0.051612	3	11612938	0.982161	0.0709414	3	11654412	0.0258545	9.03e-06	47.8951	13472	class Coriobacteriia
rs3025411	A	G	A	G	0.0926543	0.0512591	0.107386	9	133647784	0.317012	0.0512274	9	136512906	0.0209468	8.27e-06	22.1914	15671	class Coriobacteriia
rs34739816	G	T	G	T	0.0965017	0.00183095	0.0581245	17	39220432	0.978505	0.0679553	17	37376685	0.0207666	3.88e-06	21.2795	16593	class Coriobacteriia
rs67561917	A	G	A	G	-0.0714367	0.0139903	0.180989	20	63440724	0.732248	0.0408908	20	62072077	0.0154113	5.39e-06	22.2157	17333	class Coriobacteriia
rs719099	A	G	A	G	0.0778402	0.0187949	0.0984866	10	64039457	0.725072	0.0534419	10	65799217	0.0155815	5.43e-07	27.7171	17687	class Coriobacteriia
rs8010111	G	A	G	A	-0.103377	0.0816496	0.081159	14	39191305	0.158631	0.0579203	14	39660509	0.0229286	6.9e-06	40.377	15996	class Coriobacteriia
rs11073596	T	G	T	G	0.0510212	0.0244638	0.382041	15	85890348	0.454318	0.0326953	15	86433579	0.0114339	8.14e-06	19.4499	17527	family Coriobacteriaceae
rs11250875	T	C	T	C	0.06075	0.0158793	0.214143	10	1880537	0.679496	0.0384347	10	1922731	0.0130939	4.83e-06	47.8734	17690	family Coriobacteriaceae
rs11656361	A	C	A	C	0.0773006	0.0717684	0.183142	17	8218014	0.0795078	0.0409276	17	8121332	0.017553	8.02e-06	33.6801	16665	family Coriobacteriaceae
rs12974142	G	A	G	A	0.0789796	0.149748	0.0703693	19	52391913	0.0151576	0.0616607	19	52895166	0.0177205	8.51e-06	28.5863	17413	family Coriobacteriaceae
rs13307134	C	T	C	T	0.0565686	0.0432581	0.166632	7	105444233	0.309121	0.0425321	7	105084680	0.0126265	7.8e-06	12.8335	17527	family Coriobacteriaceae
rs1397793	G	A	G	A	-0.0498855	-0.00379332	0.309423	5	91175634	0.913026	0.0347301	5	90471451	0.0112446	9.77e-06	23.2123	17527	family Coriobacteriaceae
rs1816223	A	G	A	G	-0.0586265	-0.0517792	0.200285	12	11341087	0.188249	0.0393526	12	11494021	0.0129006	4.84e-06	37.0049	17688	family Coriobacteriaceae
rs240104	T	C	T	C	-0.0603429	0.00399674	0.284692	1	176602295	0.909725	0.035249	1	176571431	0.0126849	1.52e-06	32.1424	17577	family Coriobacteriaceae
rs2442778	G	A	G	A	-0.116408	0.0015862	0.051612	3	11612938	0.982161	0.0709414	3	11654412	0.0258545	9.03e-06	16.0721	13472	family Coriobacteriaceae
rs3025411	A	G	A	G	0.0926543	0.0512591	0.107386	9	133647784	0.317012	0.0512274	9	136512906	0.0209468	8.27e-06	30.868	15671	family Coriobacteriaceae
rs34739816	G	T	G	T	0.0965017	0.00183095	0.0581245	17	39220432	0.978505	0.0679553	17	37376685	0.0207666	3.88e-06	23.3466	16593	family Coriobacteriaceae
rs67561917	A	G	A	G	-0.0714367	0.0139903	0.180989	20	63440724	0.732248	0.0408908	20	62072077	0.0154113	5.39e-06	15.7662	17333	family Coriobacteriaceae
rs719099	A	G	A	G	0.0778402	0.0187949	0.0984866	10	64039457	0.725072	0.0534419	10	65799217	0.0155815	5.43e-07	13.1066	17687	family Coriobacteriaceae
rs8010111	G	A	G	A	-0.103377	0.0816496	0.081159	14	39191305	0.158631	0.0579203	14	39660509	0.0229286	6.9e-06	39.7935	15996	family Coriobacteriaceae
rs11073596	T	G	T	G	0.0510212	0.0244638	0.382041	15	85890348	0.454318	0.0326953	15	86433579	0.0114339	8.14e-06	12.4841	17527	order Coriobacteriales
rs11250875	T	C	T	C	0.06075	0.0158793	0.214143	10	1880537	0.679496	0.0384347	10	1922731	0.0130939	4.83e-06	13.0442	17690	order Coriobacteriales
rs11656361	A	C	A	C	0.0773006	0.0717684	0.183142	17	8218014	0.0795078	0.0409276	17	8121332	0.017553	8.02e-06	36.9826	16665	order Coriobacteriales
rs12974142	G	A	G	A	0.0789796	0.149748	0.0703693	19	52391913	0.0151576	0.0616607	19	52895166	0.0177205	8.51e-06	42.9226	17413	order Coriobacteriales
rs13307134	C	T	C	T	0.0565686	0.0432581	0.166632	7	105444233	0.309121	0.0425321	7	105084680	0.0126265	7.8e-06	14.8106	17527	order Coriobacteriales
rs1397793	G	A	G	A	-0.0498855	-0.00379332	0.309423	5	91175634	0.913026	0.0347301	5	90471451	0.0112446	9.77e-06	44.7751	17527	order Coriobacteriales
rs1816223	A	G	A	G	-0.0586265	-0.0517792	0.200285	12	11341087	0.188249	0.0393526	12	11494021	0.0129006	4.84e-06	48.0119	17688	order Coriobacteriales
rs240104	T	C	T	C	-0.0603429	0.00399674	0.284692	1	176602295	0.909725	0.035249	1	176571431	0.0126849	1.52e-06	16.4593	17577	order Coriobacteriales
rs2442778	G	A	G	A	-0.116408	0.0015862	0.051612	3	11612938	0.982161	0.0709414	3	11654412	0.0258545	9.03e-06	14.6058	13472	order Coriobacteriales
rs3025411	A	G	A	G	0.0926543	0.0512591	0.107386	9	133647784	0.317012	0.0512274	9	136512906	0.0209468	8.27e-06	27.6497	15671	order Coriobacteriales
rs34739816	G	T	G	T	0.0965017	0.00183095	0.0581245	17	39220432	0.978505	0.0679553	17	37376685	0.0207666	3.88e-06	29.199	16593	order Coriobacteriales
rs67561917	A	G	A	G	-0.0714367	0.0139903	0.180989	20	63440724	0.732248	0.0408908	20	62072077	0.0154113	5.39e-06	35.7442	17333	order Coriobacteriales
rs719099	A	G	A	G	0.0778402	0.0187949	0.0984866	10	64039457	0.725072	0.0534419	10	65799217	0.0155815	5.43e-07	26.8176	17687	order Coriobacteriales
rs8010111	G	A	G	A	-0.103377	0.0816496	0.081159	14	39191305	0.158631	0.0579203	14	39660509	0.0229286	6.9e-06	48.934	15996	order Coriobacteriales
rs11110282	A	G	A	G	-0.101189	0.0211548	0.0484284	12	100191781	0.773117	0.0733779	12	100585559	0.0217379	4.85e-06	42.0926	16026	class Bacilli
rs11730038	G	A	G	A	-0.0630747	-0.023193	0.294574	4	97128348	0.505051	0.0347949	4	98049499	0.0128717	1.96e-06	29.4583	17377	class Bacilli
rs12797734	T	C	T	C	0.0572158	0.00843925	0.26204	11	8310803	0.816208	0.0363095	11	8332350	0.0126793	7.21e-06	29.644	16902	class Bacilli
rs13068444	A	G	A	G	0.0601035	0.00905884	0.177831	3	64413187	0.826426	0.0413103	3	64398863	0.0136407	9.53e-06	44.5681	17260	class Bacilli
rs1595463	C	A	C	A	0.0476864	0.000664095	0.538439	2	230858942	0.98336	0.0318402	2	231723657	0.0108547	7.97e-06	29.5661	17358	class Bacilli
rs28564647	T	G	T	G	-0.0613034	-0.0827876	0.167516	9	98338890	0.0503918	0.0423115	9	101101172	0.0137579	7.81e-06	20.9815	17368	class Bacilli
rs2952251	A	G	A	G	-0.0598868	-0.0343073	0.226739	8	10285654	0.364069	0.0377984	8	10143164	0.0123903	1.08e-06	20.9344	17360	class Bacilli
rs34989881	A	G	A	G	0.111056	-0.117274	0.0485661	19	51456601	0.117806	0.074981	19	51959855	0.0246039	6.55e-06	31.8368	12966	class Bacilli
rs35344081	G	A	G	A	0.0619529	-0.00262935	0.263031	16	941253	0.941466	0.0358086	16	991253	0.0127066	1.01e-06	35.566	17374	class Bacilli
rs4028634	T	C	T	C	0.0520614	-0.0171496	0.364539	17	42683631	0.600233	0.0327242	17	40835649	0.0109842	2.21e-06	33.6197	17377	class Bacilli
rs4459992	T	C	T	C	0.0535854	-0.0134836	0.328276	4	7429760	0.6897	0.0337711	4	7431487	0.0116362	4.3e-06	33.2109	17362	class Bacilli
rs57872228	C	T	C	T	-0.0714773	-0.020825	0.118131	1	200449677	0.673529	0.049429	1	200418805	0.0146647	9.22e-07	11.0011	17375	class Bacilli
rs694949	A	G	A	G	-0.081146	0.0629093	0.0955104	15	58445876	0.243623	0.0539541	15	58738075	0.0180042	7.6e-06	29.1521	16600	class Bacilli
rs74663707	C	T	C	T	0.0979154	0.00717517	0.065436	3	184653436	0.911426	0.0645014	3	184371224	0.0224074	8.46e-06	16.0608	15769	class Bacilli
rs7666190	C	A	C	A	-0.104044	-0.0383163	0.115083	4	150766268	0.437458	0.0493452	4	151687420	0.0247934	8.47e-06	30.3843	10436	class Bacilli
rs77558518	A	G	A	G	-0.107255	0.115821	0.0955733	5	174746168	0.0304481	0.0535165	5	174173171	0.0222879	1.34e-06	12.9129	15836	class Bacilli
rs78938557	T	C	T	C	0.108007	0.0613021	0.0294159	7	36309977	0.517919	0.0948131	7	36349586	0.0232858	1.07e-06	11.0318	15226	class Bacilli
rs9581006	C	T	C	T	0.225309	0.0904499	0.037096	13	24399371	0.283183	0.0842808	13	24973509	0.0467697	1.79e-06	13.8056	4253	class Bacilli
rs11110282	A	G	A	G	-0.10239	0.0211548	0.0484284	12	100191781	0.773117	0.0733779	12	100585559	0.0217849	3.96e-06	17.8503	15956	order Lactobacillales
rs11627423	C	A	C	A	0.0499263	-0.02039	0.3667	14	32731417	0.533931	0.0327804	14	33200623	0.0109744	5.09e-06	15.8379	17275	order Lactobacillales
rs11730038	G	A	G	A	-0.0605384	-0.023193	0.294574	4	97128348	0.505051	0.0347949	4	98049499	0.0129052	5.1e-06	24.8496	17295	order Lactobacillales
rs12797734	T	C	T	C	0.0571279	0.00843925	0.26204	11	8310803	0.816208	0.0363095	11	8332350	0.0127113	7.77e-06	22.9698	16820	order Lactobacillales
rs1595463	C	A	C	A	0.0479749	0.000664095	0.538439	2	230858942	0.98336	0.0318402	2	231723657	0.0108801	7.44e-06	44.5874	17276	order Lactobacillales
rs2370083	G	T	G	T	-0.08054	-0.106543	0.0639155	14	97060413	0.0998573	0.0647464	14	97526750	0.0180992	8.33e-06	15.1283	17183	order Lactobacillales
rs2952251	A	G	A	G	-0.0629317	-0.0343073	0.226739	8	10285654	0.364069	0.0377984	8	10143164	0.0124177	3.36e-07	13.9412	17278	order Lactobacillales
rs34989881	A	G	A	G	0.113479	-0.117274	0.0485661	19	51456601	0.117806	0.074981	19	51959855	0.0246452	4.09e-06	28.6634	12921	order Lactobacillales
rs35344081	G	A	G	A	0.0642442	-0.00262935	0.263031	16	941253	0.941466	0.0358086	16	991253	0.0127358	4.16e-07	35.6084	17292	order Lactobacillales
rs4028634	T	C	T	C	0.0532915	-0.0171496	0.364539	17	42683631	0.600233	0.0327242	17	40835649	0.01101	1.35e-06	39.8976	17295	order Lactobacillales
rs57872228	C	T	C	T	-0.0688415	-0.020825	0.118131	1	200449677	0.673529	0.049429	1	200418805	0.0146994	2.58e-06	27.3236	17293	order Lactobacillales
rs74663707	C	T	C	T	0.0982594	0.00717517	0.065436	3	184653436	0.911426	0.0645014	3	184371224	0.0224613	8.4e-06	44.4916	15695	order Lactobacillales
rs77558518	A	G	A	G	-0.106466	0.115821	0.0955733	5	174746168	0.0304481	0.0535165	5	174173171	0.0223484	1.67e-06	34.8715	15758	order Lactobacillales
rs78938557	T	C	T	C	0.10553	0.0613021	0.0294159	7	36309977	0.517919	0.0948131	7	36349586	0.0233581	2.31e-06	41.7616	15152	order Lactobacillales
rs9581006	C	T	C	T	0.22583	0.0904499	0.037096	13	24399371	0.283183	0.0842808	13	24973509	0.0469228	1.77e-06	46.6086	4224	order Lactobacillales
rs11126423	C	T	C	T	0.0904399	0.0226085	0.092863	2	73968424	0.684042	0.0555553	2	74195551	0.0196301	5.91e-06	29.1512	13735	genus Family XIII AD3011 group
rs11736617	G	A	G	A	-0.0759493	0.0131089	0.0549174	4	38916209	0.851802	0.0701688	4	38917830	0.0172101	9.02e-06	20.9402	13778	genus Family XIII AD3011 group
rs12812672	T	C	T	C	-0.096065	0.0467014	0.0719537	12	17974663	0.444821	0.0611212	12	18127597	0.020828	2.56e-06	23.9062	13565	genus Family XIII AD3011 group
rs149302	T	C	T	C	-0.0645635	0.0590123	0.232945	5	14159816	0.114505	0.0373906	5	14159925	0.0143225	7.48e-06	49.3058	14192	genus Family XIII AD3011 group
rs16840310	A	G	A	G	-0.0608052	0.02299	0.429917	1	240530863	0.473369	0.0320638	1	240694163	0.0122149	6.75e-07	46.1777	14201	genus Family XIII AD3011 group
rs16940167	C	T	C	T	0.0732552	0.0084356	0.190397	15	58391498	0.834105	0.0402771	15	58683697	0.0159898	3.91e-06	47.429	14201	genus Family XIII AD3011 group
rs17156849	G	A	G	A	-0.112891	-0.0148991	0.0590097	7	28564367	0.823988	0.0669869	7	28603985	0.0245292	4.19e-06	29.6162	13352	genus Family XIII AD3011 group
rs62029761	A	G	A	G	0.128753	0.0611296	0.0579373	16	15912385	0.378201	0.0693697	16	16006242	0.0276002	3.89e-06	16.2646	9655	genus Family XIII AD3011 group
rs62200412	C	T	C	T	-0.0800851	0.00750118	0.261468	20	4637993	0.836054	0.0362474	20	4618639	0.0163834	5.8e-07	44.2294	13661	genus Family XIII AD3011 group
rs72730932	C	A	C	A	-0.0899559	0.0873922	0.0937308	1	192050705	0.110171	0.0547081	1	192019835	0.0177107	6.89e-07	41.0885	13102	genus Family XIII AD3011 group
rs739451	C	T	C	T	0.0649589	0.0322469	0.207512	9	133813832	0.40707	0.0388956	9	136678954	0.0147534	7.88e-06	40.1669	14197	genus Family XIII AD3011 group
rs9276029	A	G	A	G	-0.0811384	-0.0144207	0.195856	6	32727559	0.716465	0.039706	6	32695336	0.0185669	8.93e-06	29.6829	13566	genus Family XIII AD3011 group
rs9837139	A	G	A	G	0.10752	0.00380394	0.0856074	3	29770374	0.946416	0.0565996	3	29811865	0.0240482	8.71e-06	21.7404	13527	genus Family XIII AD3011 group
rs11128180	A	G	A	G	0.0648288	0.0214557	0.23225	3	70543064	0.565353	0.0373202	3	70592215	0.0140126	4.52e-06	24.1889	14466	genus Lachnospiraceae UCG004
rs12072562	T	C	T	C	0.133104	-0.104678	0.0393505	1	104744847	0.202507	0.0821362	1	105287469	0.0303566	7.07e-06	26.5435	9176	genus Lachnospiraceae UCG004
rs12673420	G	A	G	A	0.0554351	0.0184434	0.499631	7	71838022	0.558881	0.0315539	7	71303007	0.0118375	2.98e-06	12.5383	14463	genus Lachnospiraceae UCG004
rs12747809	G	A	G	A	-0.062197	-0.0192148	0.282045	1	240195789	0.58494	0.0351801	1	240359089	0.0125685	8.65e-07	31.2217	14464	genus Lachnospiraceae UCG004
rs12894272	A	G	A	G	0.0579792	0.0350101	0.336669	14	40067277	0.293597	0.0333345	14	40536481	0.0125229	4.34e-06	18.2822	14463	genus Lachnospiraceae UCG004
rs233486	A	G	A	G	-0.0799088	-0.0432845	0.139703	6	14817353	0.342914	0.0456384	6	14817584	0.017766	6.28e-06	27.0969	13710	genus Lachnospiraceae UCG004
rs2444793	C	T	C	T	-0.0542433	-0.0312059	0.386866	6	80609119	0.335448	0.0323982	6	81318836	0.0118188	4.77e-06	14.2473	14463	genus Lachnospiraceae UCG004
rs2726805	A	G	A	G	0.0548397	-0.0101186	0.470066	4	182326448	0.751535	0.0319585	4	183247601	0.0120844	6.3e-06	38.0533	14466	genus Lachnospiraceae UCG004
rs2882478	G	A	G	A	-0.0577091	-0.0315141	0.535881	2	49677451	0.321698	0.0318011	2	49904589	0.0118338	1.21e-06	45.1477	14466	genus Lachnospiraceae UCG004
rs35182105	A	G	A	G	-0.109724	0.00236142	0.0545614	12	24419403	0.97307	0.0699517	12	24572337	0.024221	4.87e-06	46.2699	13170	genus Lachnospiraceae UCG004
rs6656451	C	T	C	T	-0.05436	0.0163031	0.46956	1	65524739	0.605967	0.031605	1	65990422	0.011947	5.57e-06	43.909	14458	genus Lachnospiraceae UCG004
rs7629954	A	G	A	G	0.108441	-0.0425003	0.0447099	3	154524617	0.581127	0.0770296	3	154242406	0.023825	5.77e-06	38.2932	12568	genus Lachnospiraceae UCG004
rs11128180	A	G	A	G	0.0592944	0.0214557	0.23225	3	70543064	0.565353	0.0373202	3	70592215	0.0128769	3.67e-06	27.2667	17151	class Betaproteobacteria
rs1511453	A	G	A	G	0.0923492	-0.0105463	0.0581345	4	23586839	0.876173	0.067682	4	23588462	0.0199158	4.76e-06	10.598	17085	class Betaproteobacteria
rs1928341	A	G	A	G	0.0525581	-0.0327705	0.404854	1	153267537	0.308241	0.0321621	1	153240013	0.0110408	2.02e-06	20.9501	17150	class Betaproteobacteria
rs2321387	G	A	G	A	-0.0494596	-0.00214326	0.429862	13	58115206	0.946466	0.0319196	13	58689340	0.0109424	5.8e-06	17.3228	17149	class Betaproteobacteria
rs2613606	C	T	C	T	-0.0513106	-0.0209808	0.418585	7	111644969	0.514061	0.0321532	7	111285025	0.0109091	2.2e-06	45.2439	17146	class Betaproteobacteria
rs320161	A	G	A	G	0.0572286	-0.0680633	0.2304	9	102136835	0.071123	0.0377145	9	104899117	0.01262	7.33e-06	26.7373	17035	class Betaproteobacteria
rs4033856	C	T	C	T	0.0832423	-0.0903307	0.087711	4	45640468	0.107094	0.0560575	4	45642485	0.0167237	5.17e-07	19.5661	15945	class Betaproteobacteria
rs6087811	T	G	T	G	-0.0978177	0.0466367	0.101048	20	32008327	0.374125	0.0524731	20	30596130	0.0198522	7.44e-07	19.4185	16184	class Betaproteobacteria
rs62395635	T	C	T	C	0.109741	0.00349474	0.0615626	5	174070793	0.957743	0.0659556	5	173497796	0.0236	2.94e-06	18.9585	15108	class Betaproteobacteria
rs75242906	C	T	C	T	-0.121083	0.0310192	0.0835834	15	56494209	0.591126	0.0577418	15	56786407	0.028075	9.27e-06	26.213	10803	class Betaproteobacteria
rs11146701	A	G	A	G	0.0473596	-0.0260337	0.341614	10	38769138	0.433895	0.0332681	10	39062269	0.010541	7.08e-06	19.0975	18220	class Bacteroidia
rs17343978	A	C	A	C	-0.0552057	-0.0178331	0.204475	22	27037922	0.648563	0.0391283	22	27433885	0.0120278	8.36e-06	11.784	18334	class Bacteroidia
rs2032750	T	C	T	C	-0.0508393	-0.042667	0.461083	2	53603889	0.178861	0.0317399	2	53831026	0.0106807	1.92e-06	19.7927	17853	class Bacteroidia
rs4916508	G	A	G	A	-0.0466729	0.0514445	0.424795	3	196209918	0.107771	0.031987	3	195936789	0.0105312	8.47e-06	34.4361	18324	class Bacteroidia
rs55773148	G	A	G	A	-0.121514	-0.0185481	0.0533259	13	69948897	0.792824	0.0706202	13	70523029	0.0236759	3.9e-07	10.7969	11349	class Bacteroidia
rs62531359	T	G	T	G	0.0655728	-0.0457673	0.182053	8	70003946	0.26585	0.0411328	8	70916181	0.0149891	9.09e-06	48.085	18320	class Bacteroidia
rs62575403	C	T	C	T	0.140055	0.0721346	0.0426595	9	133628698	0.355168	0.0780161	9	136493820	0.0311128	7.06e-06	23.3475	9668	class Bacteroidia
rs72706335	T	C	T	C	-0.22241	0.125956	0.0247149	1	157525648	0.215069	0.101598	1	157495438	0.0493458	7.66e-06	41.0813	3819	class Bacteroidia
rs73975615	G	A	G	A	-0.207018	-0.170189	0.00744711	17	6557880	0.362728	0.186984	17	6461200	0.0442633	1.22e-06	21.5882	3350	class Bacteroidia
rs7631304	G	A	G	A	-0.0645771	-0.0061158	0.146983	3	89290377	0.890528	0.0444344	3	89339527	0.0132957	8.37e-07	13.7171	18334	class Bacteroidia
rs79585701	A	C	A	C	0.0646823	-0.0189143	0.141123	8	13252676	0.676722	0.0453646	8	13110185	0.0149628	9.99e-06	17.1023	18334	class Bacteroidia
rs929878	C	T	C	T	-0.0548532	0.00921149	0.212818	16	74256742	0.811549	0.0386342	16	74290641	0.012153	4.73e-06	39.8269	18334	class Bacteroidia
rs11146701	A	G	A	G	0.0473596	-0.0260337	0.341614	10	38769138	0.433895	0.0332681	10	39062269	0.010541	7.08e-06	22.6535	18220	order Bacteroidales
rs17343978	A	C	A	C	-0.0552057	-0.0178331	0.204475	22	27037922	0.648563	0.0391283	22	27433885	0.0120278	8.36e-06	14.7528	18334	order Bacteroidales
rs2032750	T	C	T	C	-0.0508393	-0.042667	0.461083	2	53603889	0.178861	0.0317399	2	53831026	0.0106807	1.92e-06	12.0175	17853	order Bacteroidales
rs4916508	G	A	G	A	-0.0466729	0.0514445	0.424795	3	196209918	0.107771	0.031987	3	195936789	0.0105312	8.47e-06	28.1303	18324	order Bacteroidales
rs55773148	G	A	G	A	-0.121514	-0.0185481	0.0533259	13	69948897	0.792824	0.0706202	13	70523029	0.0236759	3.9e-07	37.713	11349	order Bacteroidales
rs62531359	T	G	T	G	0.0655728	-0.0457673	0.182053	8	70003946	0.26585	0.0411328	8	70916181	0.0149891	9.09e-06	47.7468	18320	order Bacteroidales
rs62575403	C	T	C	T	0.140055	0.0721346	0.0426595	9	133628698	0.355168	0.0780161	9	136493820	0.0311128	7.06e-06	35.9314	9668	order Bacteroidales
rs72706335	T	C	T	C	-0.22241	0.125956	0.0247149	1	157525648	0.215069	0.101598	1	157495438	0.0493458	7.66e-06	45.8625	3819	order Bacteroidales
rs73975615	G	A	G	A	-0.207018	-0.170189	0.00744711	17	6557880	0.362728	0.186984	17	6461200	0.0442633	1.22e-06	35.6485	3350	order Bacteroidales
rs7631304	G	A	G	A	-0.0645771	-0.0061158	0.146983	3	89290377	0.890528	0.0444344	3	89339527	0.0132957	8.37e-07	25.445	18334	order Bacteroidales
rs79585701	A	C	A	C	0.0646823	-0.0189143	0.141123	8	13252676	0.676722	0.0453646	8	13110185	0.0149628	9.99e-06	49.0426	18334	order Bacteroidales
rs929878	C	T	C	T	-0.0548532	0.00921149	0.212818	16	74256742	0.811549	0.0386342	16	74290641	0.012153	4.73e-06	12.3908	18334	order Bacteroidales
rs11149971	C	T	C	T	0.117605	-0.0878458	0.054802	16	77204913	0.204647	0.069256	16	77238810	0.02339	1.04e-06	25.0773	16255	genus Blautia
rs113271346	C	T	C	T	0.0782682	-0.0764885	0.0836158	14	77596301	0.180364	0.0570965	14	78062644	0.0172116	6.85e-06	12.2672	17465	genus Blautia
rs115043014	G	A	G	A	-0.206605	-0.18016	0.0170593	1	175788175	0.144415	0.123435	1	175757311	0.043992	5.19e-06	26.887	4902	genus Blautia
rs117001700	T	C	T	C	0.196414	-0.0339601	0.014446	7	68931275	0.803926	0.136787	7	68396262	0.0441122	8.84e-06	39.1811	4965	genus Blautia
rs12453000	C	T	C	T	0.0625335	0.0210586	0.137374	17	16992559	0.647418	0.0460447	17	16895873	0.0129987	1.26e-06	39.8472	17815	genus Blautia
rs16892041	T	C	T	C	-0.0622605	-0.0248015	0.212603	6	9298407	0.52065	0.0386109	6	9298640	0.0141804	8.82e-06	38.09	18276	genus Blautia
rs2788271	T	G	T	G	-0.0575596	-0.0317501	0.171907	1	218944401	0.446781	0.041733	1	219117743	0.0133492	7.16e-06	30.1417	18276	genus Blautia
rs3005511	A	G	A	G	0.0501085	0.00228891	0.299875	6	73896090	0.947104	0.0345004	6	74605806	0.0110768	6.19e-06	37.9936	18276	genus Blautia
rs4926264	T	C	T	C	0.0826207	0.0865353	0.106135	19	13310103	0.0938707	0.0516528	19	13420917	0.0178239	5.1e-06	14.8862	18276	genus Blautia
rs67794373	C	T	C	T	0.0601709	-0.00942121	0.222903	7	124569985	0.80363	0.037889	7	124210039	0.0123443	1e-06	11.1975	18158	genus Blautia
rs682885	A	G	A	G	-0.0493376	0.0512892	0.325386	11	88072743	0.129681	0.0338463	11	87805911	0.0107359	4.49e-06	17.8461	18274	genus Blautia
rs72973581	A	G	A	G	0.125169	0.0907449	0.0593221	19	1043104	0.177302	0.0672629	19	1043103	0.0265408	1.74e-06	44.0161	12764	genus Blautia
rs7860714	A	G	A	G	-0.0502178	0.00361392	0.366895	9	1866537	0.912722	0.0329719	9	1866537	0.0109853	4.09e-06	42.0861	18162	genus Blautia
rs11150282	T	C	T	C	0.098235	0.00818131	0.359808	16	80459808	0.804351	0.0330264	16	80493705	0.0197127	7.36e-07	46.577	5864	order Gastranaerophilales
rs113884518	T	C	T	C	-0.20591	-0.128757	0.024542	9	24648999	0.210375	0.102797	9	24648997	0.0455376	7.74e-06	22.5698	4434	order Gastranaerophilales
rs28678345	T	C	T	C	0.213083	0.0108848	0.0488056	17	55828967	0.882583	0.0736974	17	53906328	0.0471377	8.06e-06	47.8828	4315	order Gastranaerophilales
rs367480	G	A	G	A	-0.0841649	-0.051868	0.358417	11	2916401	0.116236	0.0330207	11	2937631	0.0185948	7.52e-06	24.5759	5878	order Gastranaerophilales
rs4129395	G	A	G	A	0.0904264	0.0207816	0.486103	9	113213109	0.510324	0.0315669	9	115975389	0.0185253	1.22e-06	42.6648	5878	order Gastranaerophilales
rs789069	A	C	A	C	-0.10413	0.0252254	0.140743	18	1008277	0.5784	0.0453919	18	1008278	0.0234459	6.5e-06	11.8997	5870	order Gastranaerophilales
rs79790072	T	C	T	C	0.226103	-0.0695314	0.0308205	15	100207478	0.449741	0.0919914	15	100747683	0.0488017	3.54e-06	22.1415	4104	order Gastranaerophilales
rs8028558	A	G	A	G	0.08346	-0.0526004	0.357707	15	61763554	0.110315	0.0329415	15	62055753	0.0188504	9.78e-06	13.7968	5875	order Gastranaerophilales
rs9864379	T	C	T	C	-0.160521	-0.0302967	0.149933	3	14265449	0.494734	0.0443714	3	14306949	0.0292752	4.66e-08	44.6767	5768	order Gastranaerophilales
rs11150408	T	G	T	G	0.0488254	-0.0852524	0.480101	16	81769892	0.00674932	0.0314705	16	81803497	0.0109063	7.06e-06	42.9213	17215	genus Dorea
rs12537781	T	C	T	C	-0.055544	0.0226582	0.238217	7	155186473	0.540761	0.0370435	7	154978183	0.0125223	9.15e-06	12.8656	17608	genus Dorea
rs13279148	G	A	G	A	0.0715309	-0.00629621	0.111677	8	126893620	0.900222	0.0502167	8	127905865	0.0150878	2.25e-06	31.6961	17605	genus Dorea
rs1899291	C	T	C	T	0.0697217	0.00170394	0.15728	4	60126622	0.968649	0.0433548	4	60992340	0.0150285	4.57e-06	46.0474	17609	genus Dorea
rs3005511	A	G	A	G	0.0516127	0.00228891	0.299875	6	73896090	0.947104	0.0345004	6	74605806	0.0112852	5.29e-06	27.6447	17610	genus Dorea
rs345219	T	G	T	G	-0.0497368	0.0626773	0.469938	3	6784833	0.0492754	0.0318774	3	6826520	0.0112621	8.8e-06	40.308	17215	genus Dorea
rs3752849	G	A	G	A	0.163846	-0.0413782	0.0498959	11	8707510	0.569226	0.0726967	11	8729057	0.036608	7.68e-06	41.7994	5322	genus Dorea
rs4793307	C	T	C	T	0.0574165	-0.0477996	0.238639	17	72737384	0.197688	0.0371067	17	70733523	0.0122472	4.01e-06	39.2802	17600	genus Dorea
rs62503162	A	G	A	G	-0.0974091	0.0551894	0.0430099	8	15911148	0.482182	0.0785282	8	15768657	0.0194379	7.47e-07	12.4412	16210	genus Dorea
rs73729431	C	T	C	T	-0.13745	-0.0343149	0.0206292	6	25077822	0.755894	0.110381	6	25078050	0.0299983	3.17e-06	15.6017	9596	genus Dorea
rs11155559	T	C	T	C	0.0956023	0.0616312	0.0916514	6	148280769	0.261738	0.0549154	6	148601905	0.0212961	8.92e-06	27.5522	13383	genus Barnesiella
rs113258194	A	G	A	G	0.098992	-0.0138164	0.0963142	2	179156122	0.795455	0.0532973	2	180020849	0.0214121	7.31e-06	26.3253	13945	genus Barnesiella
rs12909713	C	T	C	T	-0.0550716	-0.00578808	0.489024	15	86602682	0.854559	0.0315764	15	87145913	0.0120039	4.95e-06	17.1209	14205	genus Barnesiella
rs13242616	T	C	T	C	-0.0583747	-0.0143471	0.321153	7	122381464	0.673887	0.0340933	7	122021518	0.0123176	2.29e-06	23.068	13945	genus Barnesiella
rs199035	G	A	G	A	0.0559495	-0.0351286	0.555186	6	23435187	0.269611	0.0318206	6	23435415	0.0119716	3e-06	31.532	13945	genus Barnesiella
rs2276875	A	G	A	G	-0.0697176	-0.00196081	0.260448	4	5729227	0.956965	0.0363363	4	5730954	0.0139537	4.65e-07	49.959	13893	genus Barnesiella
rs2428166	G	A	G	A	-0.165859	-0.175112	0.0140925	6	110509945	0.194822	0.135071	6	110831148	0.0337309	8.51e-07	30.6835	8091	genus Barnesiella
rs35177866	A	G	A	G	0.0917125	-0.0966933	0.0774984	3	181871367	0.10839	0.0602273	3	181589155	0.0190133	2.95e-06	31.3378	13394	genus Barnesiella
rs62251337	A	G	A	G	-0.0690763	-0.0334189	0.141842	3	44285937	0.4603	0.0452615	3	44327429	0.0149374	4.24e-06	40.036	13945	genus Barnesiella
rs72684847	T	C	T	C	-0.114369	0.0246048	0.0755703	4	101695712	0.681	0.0598515	4	102616869	0.0253873	6.76e-06	46.2075	12984	genus Barnesiella
rs76181748	C	T	C	T	-0.0778559	0.0257278	0.231241	8	104446188	0.494407	0.0376514	8	105458416	0.017164	6.78e-06	36.9927	14201	genus Barnesiella
rs77455852	T	G	T	G	-0.0891491	0.0378133	0.150703	5	54811208	0.402344	0.0451533	5	54107036	0.0195601	3.16e-06	12.4532	13394	genus Barnesiella
rs79795328	A	G	A	G	-0.0818645	0.0488232	0.138999	4	113625439	0.283427	0.0455163	4	114546595	0.0176441	4.23e-06	11.0347	13657	genus Barnesiella
rs12031543	T	C	T	C	-0.127185	-0.0702959	0.138992	1	68198632	0.126672	0.0460245	1	68664315	0.0281887	6.55e-06	12.1331	8855	genus Desulfovibrio
rs13066142	G	A	G	A	0.119141	-0.000218108	0.0916147	3	67428549	0.996828	0.0548655	3	67478973	0.0250891	3.79e-06	43.7609	9241	genus Desulfovibrio
rs16863365	A	G	A	G	0.109402	-0.0138013	0.0468822	2	197225187	0.853592	0.0747883	2	198089911	0.0226964	1.79e-06	25.919	8776	genus Desulfovibrio
rs2032031	A	G	A	G	-0.0654931	-0.0223635	0.50691	10	128372006	0.479857	0.0316524	10	130170270	0.0148681	9.14e-06	31.8897	9241	genus Desulfovibrio
rs2590913	G	A	G	A	0.154496	0.102823	0.053077	13	63690313	0.151485	0.0716883	13	64264446	0.0339396	6.65e-06	48.7473	7225	genus Desulfovibrio
rs2853179	C	T	C	T	0.0811971	0.00849115	0.229315	8	104449819	0.822387	0.0378267	8	105462047	0.0174234	2.42e-06	42.7151	8949	genus Desulfovibrio
rs4797774	G	A	G	A	0.212582	-0.0616466	0.042993	18	13447996	0.44133	0.0800658	18	13447995	0.0470044	5.64e-06	10.4717	3476	genus Desulfovibrio
rs6580353	T	C	T	C	0.0770979	-0.0290533	0.201786	5	140031102	0.46637	0.0398866	5	139410687	0.0169735	4.94e-06	37.9796	9241	genus Desulfovibrio
rs72647089	T	G	T	G	-0.106594	0.0422655	0.0804828	8	57060357	0.4652	0.0578733	8	57972916	0.0239337	8.3e-06	36.799	8985	genus Desulfovibrio
rs7729080	C	A	C	A	-0.070287	-0.0271205	0.293648	5	53358148	0.434964	0.0347375	5	52653978	0.0157691	9.96e-06	20.5896	9241	genus Desulfovibrio
rs111810795	C	T	C	T	-0.0867108	0.0884919	0.0978785	14	102431593	0.0965428	0.0532489	14	102897930	0.0180573	1.73e-06	26.0038	15605	family Veillonellaceae
rs114889439	A	G	A	G	-0.253809	-0.145283	0.033823	13	61023491	0.102083	0.0888669	13	61597625	0.0539169	6.19e-06	24.0141	3268	family Veillonellaceae
rs11700976	C	A	C	A	0.0503337	-0.00144175	0.49383	21	34203822	0.963682	0.0316636	21	35576123	0.0113763	9.25e-06	34.2584	15971	family Veillonellaceae
rs12186441	G	A	G	A	0.208096	-0.00465083	0.0425321	5	133310611	0.952799	0.0785713	5	132646303	0.0453999	4.53e-06	42.8045	5236	family Veillonellaceae
rs12668619	A	G	A	G	0.055301	0.0205659	0.328942	7	21598192	0.541662	0.0336979	7	21637810	0.0117654	2.57e-06	24.7513	15971	family Veillonellaceae
rs12741784	C	T	C	T	-0.0621452	0.06126	0.257146	1	49623147	0.0900534	0.0361392	1	50088819	0.0119266	1.28e-07	23.4423	15867	family Veillonellaceae
rs1442060	G	A	G	A	-0.0514024	0.0410367	0.541032	4	46364050	0.198473	0.0319124	4	46366067	0.0112125	4.51e-06	46.9713	15976	family Veillonellaceae
rs1693340	T	C	T	C	0.0818934	-0.0340573	0.0726125	18	32628728	0.577996	0.0612194	18	30208691	0.018245	9.25e-06	17.3134	15058	family Veillonellaceae
rs2175069	A	G	A	G	-0.0526752	0.00761515	0.373215	4	23315501	0.815506	0.0326369	4	23317124	0.0114886	4.64e-06	44.5665	15976	family Veillonellaceae
rs2561116	T	G	T	G	-0.083617	-0.0350712	0.0581801	5	38348097	0.602102	0.0672661	5	38348199	0.0187159	7.89e-06	22.0098	15976	family Veillonellaceae
rs2585520	G	T	G	T	-0.0904972	0.103131	0.0384477	13	78211006	0.209747	0.082224	13	78785141	0.0200428	5.27e-06	39.2624	15501	family Veillonellaceae
rs4263802	G	A	G	A	0.050942	-0.0393294	0.329291	8	137307265	0.241668	0.0335911	8	138319508	0.0114921	7.45e-06	49.8537	15976	family Veillonellaceae
rs4461038	A	G	A	G	-0.0554965	0.0351608	0.29097	15	78254654	0.312527	0.034815	15	78546996	0.0119467	3.73e-06	30.1789	15973	family Veillonellaceae
rs4797169	T	C	T	C	0.0587799	0.0113255	0.237638	18	462180	0.761427	0.0373029	18	462180	0.0128297	4.49e-06	22.8193	15974	family Veillonellaceae
rs61264131	A	C	A	C	0.202367	0.00985526	0.0960462	6	138867397	0.854011	0.0535602	6	139188534	0.0464388	6.75e-06	10.5475	3075	family Veillonellaceae
rs6692542	A	G	A	G	0.0534397	-0.0272738	0.368149	1	244228316	0.410621	0.0331475	1	244391618	0.0118254	8.68e-06	12.8922	15976	family Veillonellaceae
rs6909981	C	T	C	T	-0.0638697	0.0446179	0.12245	6	74824436	0.357283	0.0484684	6	75534152	0.0141765	5.48e-06	15.6563	15976	family Veillonellaceae
rs79535861	A	C	A	C	0.100666	-0.0438412	0.090153	13	37752555	0.426419	0.0551231	13	38326692	0.0207016	1.58e-06	27.9291	15061	family Veillonellaceae
rs9345168	C	A	C	A	0.0509102	0.0209567	0.441874	6	91671204	0.509485	0.0317699	6	92380922	0.0113253	8.49e-06	16.6144	15976	family Veillonellaceae
rs11181912	G	A	G	A	-0.0579153	-0.0587831	0.32432	12	43179149	0.0818766	0.0337853	12	43572952	0.0118796	9.95e-07	35.8838	16017	class Gammaproteobacteria
rs12404135	A	G	A	G	-0.0788843	0.0457975	0.0761001	1	186533562	0.442539	0.059639	1	186502694	0.0172415	8.89e-06	27.1772	15231	class Gammaproteobacteria
rs2234691	T	C	T	C	0.0762905	0.00337802	0.129218	10	47353680	0.943591	0.047741	10	48385682	0.0171962	8.39e-06	12.6854	16011	class Gammaproteobacteria
rs6706173	A	C	A	C	0.074251	0.00112082	0.137236	2	167130482	0.9805	0.0458564	2	167986992	0.0146392	1.99e-07	36.0186	16020	class Gammaproteobacteria
rs75101789	C	T	C	T	0.0729012	0.0490445	0.087455	3	18574411	0.383199	0.0562426	3	18615903	0.0163003	8.79e-06	42.4753	16024	class Gammaproteobacteria
rs79795896	A	G	A	G	-0.15921	0.0369301	0.0468525	18	50658878	0.624275	0.0753983	18	48185248	0.0351373	7.92e-06	10.2499	7577	class Gammaproteobacteria
rs9494710	C	T	C	T	-0.0549673	-0.00979511	0.322933	6	137291417	0.772159	0.0338285	6	137612554	0.0120924	4.55e-06	49.9658	15650	class Gammaproteobacteria
rs111862613	T	C	T	C	0.0911199	-0.0382006	0.175556	12	129825125	0.361986	0.0419056	12	130309670	0.0196748	3.39e-06	22.1039	11620	genus Akkermansia
rs117107102	A	G	A	G	0.204406	-0.044746	0.0465995	18	51947265	0.55251	0.0753295	18	49473635	0.0431629	3.01e-06	35.7187	4974	genus Akkermansia
rs11729256	T	C	T	C	0.0750473	-0.00799429	0.169783	4	94106121	0.849708	0.0421882	4	95027272	0.0150184	6.58e-07	36.3936	11860	genus Akkermansia
rs12908520	G	A	G	A	0.061772	0.0451378	0.427444	15	97027427	0.156634	0.0318661	15	97570657	0.0130954	2.26e-06	26.7782	11862	genus Akkermansia
rs2602429	C	T	C	T	0.0745352	0.0798819	0.260689	16	81029544	0.0268621	0.0360882	16	81063149	0.0156201	2.72e-06	49.8626	11689	genus Akkermansia
rs4242783	G	A	G	A	0.0685454	0.05625	0.282583	10	5022135	0.110456	0.0352412	10	5064327	0.0147701	3e-06	20.9841	11689	genus Akkermansia
rs4936098	A	G	A	G	0.0649225	0.0109103	0.348263	11	130410772	0.742039	0.0331465	11	130280667	0.0135934	1.1e-06	30.3188	11857	genus Akkermansia
rs61779207	G	A	G	A	-0.0760539	0.010395	0.223185	1	40608800	0.784388	0.0379927	1	41074472	0.0167769	6.32e-06	26.8099	11590	genus Akkermansia
rs74542928	T	C	T	C	0.112623	0.00194388	0.0477213	4	99623031	0.97908	0.0741294	4	100544188	0.0236434	1.48e-06	42.3696	11215	genus Akkermansia
rs9349825	A	G	A	G	-0.0703407	-0.0884392	0.189372	6	56476683	0.0283081	0.0403282	6	56341481	0.0147133	2.6e-06	42.7183	11857	genus Akkermansia
rs941682	G	A	G	A	-0.0632957	-0.012162	0.273951	20	33280034	0.731141	0.0353948	20	31867840	0.0143777	9.17e-06	20.3517	11808	genus Akkermansia
rs111862613	T	C	T	C	0.0907065	-0.0382006	0.175556	12	129825125	0.361986	0.0419056	12	130309670	0.0196746	3.73e-06	37.353	11621	family Verrucomicrobiaceae
rs117107102	A	G	A	G	0.204683	-0.044746	0.0465995	18	51947265	0.55251	0.0753295	18	49473635	0.0431573	2.92e-06	43.7788	4975	family Verrucomicrobiaceae
rs11729256	T	C	T	C	0.0749798	-0.00799429	0.169783	4	94106121	0.849708	0.0421882	4	95027272	0.0150177	6.73e-07	30.2372	11861	family Verrucomicrobiaceae
rs12908520	G	A	G	A	0.0619104	0.0451378	0.427444	15	97027427	0.156634	0.0318661	15	97570657	0.0130946	2.15e-06	46.7929	11863	family Verrucomicrobiaceae
rs2602429	C	T	C	T	0.0745516	0.0798819	0.260689	16	81029544	0.0268621	0.0360882	16	81063149	0.0156195	2.7e-06	17.1458	11690	family Verrucomicrobiaceae
rs4242783	G	A	G	A	0.0687992	0.05625	0.282583	10	5022135	0.110456	0.0352412	10	5064327	0.0147694	2.75e-06	15.978	11690	family Verrucomicrobiaceae
rs4936098	A	G	A	G	0.0648691	0.0109103	0.348263	11	130410772	0.742039	0.0331465	11	130280667	0.0135928	1.13e-06	29.7594	11858	family Verrucomicrobiaceae
rs61779207	G	A	G	A	-0.0758811	0.010395	0.223185	1	40608800	0.784388	0.0379927	1	41074472	0.0167762	6.63e-06	35.6253	11591	family Verrucomicrobiaceae
rs74542928	T	C	T	C	0.112124	0.00194388	0.0477213	4	99623031	0.97908	0.0741294	4	100544188	0.0236422	1.65e-06	27.6503	11216	family Verrucomicrobiaceae
rs9349825	A	G	A	G	-0.0704354	-0.0884392	0.189372	6	56476683	0.0283081	0.0403282	6	56341481	0.0147128	2.51e-06	11.2829	11858	family Verrucomicrobiaceae
rs941682	G	A	G	A	-0.0631526	-0.012162	0.273951	20	33280034	0.731141	0.0353948	20	31867840	0.0143767	9.58e-06	38.4878	11809	family Verrucomicrobiaceae
rs111862613	T	C	T	C	0.090699	-0.0382006	0.175556	12	129825125	0.361986	0.0419056	12	130309670	0.0196746	3.74e-06	26.5893	11621	class Verrucomicrobiae
rs117107102	A	G	A	G	0.204683	-0.044746	0.0465995	18	51947265	0.55251	0.0753295	18	49473635	0.0431573	2.92e-06	42.9722	4975	class Verrucomicrobiae
rs11729256	T	C	T	C	0.0749798	-0.00799429	0.169783	4	94106121	0.849708	0.0421882	4	95027272	0.0150177	6.73e-07	28.079	11861	class Verrucomicrobiae
rs12908520	G	A	G	A	0.0618926	0.0451378	0.427444	15	97027427	0.156634	0.0318661	15	97570657	0.0130946	2.17e-06	13.257	11863	class Verrucomicrobiae
rs2602429	C	T	C	T	0.0746844	0.0798819	0.260689	16	81029544	0.0268621	0.0360882	16	81063149	0.0156194	2.58e-06	46.9044	11690	class Verrucomicrobiae
rs4242783	G	A	G	A	0.0689292	0.05625	0.282583	10	5022135	0.110456	0.0352412	10	5064327	0.0147693	2.64e-06	14.5013	11690	class Verrucomicrobiae
rs4936098	A	G	A	G	0.0648843	0.0109103	0.348263	11	130410772	0.742039	0.0331465	11	130280667	0.0135928	1.12e-06	35.5863	11858	class Verrucomicrobiae
rs61779207	G	A	G	A	-0.0758309	0.010395	0.223185	1	40608800	0.784388	0.0379927	1	41074472	0.0167762	6.72e-06	13.6111	11591	class Verrucomicrobiae
rs74542928	T	C	T	C	0.112164	0.00194388	0.0477213	4	99623031	0.97908	0.0741294	4	100544188	0.0236422	1.63e-06	20.3286	11216	class Verrucomicrobiae
rs9349825	A	G	A	G	-0.0704036	-0.0884392	0.189372	6	56476683	0.0283081	0.0403282	6	56341481	0.0147128	2.54e-06	37.1409	11858	class Verrucomicrobiae
rs941682	G	A	G	A	-0.0631436	-0.012162	0.273951	20	33280034	0.731141	0.0353948	20	31867840	0.0143767	9.61e-06	32.8236	11809	class Verrucomicrobiae
rs111862613	T	C	T	C	0.090699	-0.0382006	0.175556	12	129825125	0.361986	0.0419056	12	130309670	0.0196746	3.74e-06	19.5153	11621	order Verrucomicrobiales
rs117107102	A	G	A	G	0.204683	-0.044746	0.0465995	18	51947265	0.55251	0.0753295	18	49473635	0.0431573	2.92e-06	30.6722	4975	order Verrucomicrobiales
rs11729256	T	C	T	C	0.0749798	-0.00799429	0.169783	4	94106121	0.849708	0.0421882	4	95027272	0.0150177	6.73e-07	14.7199	11861	order Verrucomicrobiales
rs12908520	G	A	G	A	0.0618926	0.0451378	0.427444	15	97027427	0.156634	0.0318661	15	97570657	0.0130946	2.17e-06	14.3571	11863	order Verrucomicrobiales
rs2602429	C	T	C	T	0.0746844	0.0798819	0.260689	16	81029544	0.0268621	0.0360882	16	81063149	0.0156194	2.58e-06	14.7393	11690	order Verrucomicrobiales
rs4242783	G	A	G	A	0.0689292	0.05625	0.282583	10	5022135	0.110456	0.0352412	10	5064327	0.0147693	2.64e-06	32.8084	11690	order Verrucomicrobiales
rs4936098	A	G	A	G	0.0648843	0.0109103	0.348263	11	130410772	0.742039	0.0331465	11	130280667	0.0135928	1.12e-06	20.2234	11858	order Verrucomicrobiales
rs61779207	G	A	G	A	-0.0758309	0.010395	0.223185	1	40608800	0.784388	0.0379927	1	41074472	0.0167762	6.72e-06	10.792	11591	order Verrucomicrobiales
rs74542928	T	C	T	C	0.112164	0.00194388	0.0477213	4	99623031	0.97908	0.0741294	4	100544188	0.0236422	1.63e-06	39.0052	11216	order Verrucomicrobiales
rs9349825	A	G	A	G	-0.0704036	-0.0884392	0.189372	6	56476683	0.0283081	0.0403282	6	56341481	0.0147128	2.54e-06	32.1527	11858	order Verrucomicrobiales
rs941682	G	A	G	A	-0.0631436	-0.012162	0.273951	20	33280034	0.731141	0.0353948	20	31867840	0.0143767	9.61e-06	45.9561	11809	order Verrucomicrobiales
rs111966731	T	C	T	C	0.204031	-0.0272572	0.0858127	15	93398708	0.630083	0.056596	15	93941937	0.0445746	4.56e-06	17.3619	4387	family Oxalobacteraceae
rs11246212	T	C	T	C	0.13607	0.0633759	0.139745	11	610277	0.164506	0.0455917	11	610277	0.0291797	4.51e-06	20.2344	5130	family Oxalobacteraceae
rs12002250	A	C	A	C	0.196145	0.0655248	0.0425523	9	19682560	0.40352	0.0784397	9	19682558	0.044523	5.53e-06	38.1137	4726	family Oxalobacteraceae
rs1569853	T	C	T	C	-0.140043	0.0404384	0.12054	6	38582525	0.403234	0.0483793	6	38550301	0.0281704	7.45e-07	21.9171	4997	family Oxalobacteraceae
rs17138946	G	T	G	T	-0.189444	0.112006	0.0669366	16	5934557	0.0748204	0.0628697	16	5984558	0.0430248	8.09e-06	31.7352	4776	family Oxalobacteraceae
rs36057338	G	T	G	T	0.181604	-0.0820972	0.0331335	4	189014160	0.352051	0.0882179	4	189935314	0.0398742	6.26e-06	34.4663	4738	family Oxalobacteraceae
rs4428215	G	A	G	A	0.12561	-0.00509671	0.253821	3	172229645	0.887957	0.0361751	3	171947435	0.0230053	4.88e-08	45.6854	5167	family Oxalobacteraceae
rs561239	A	G	A	G	0.105525	-0.0431132	0.208765	12	18640649	0.272216	0.0392661	12	18793583	0.0236769	7.19e-06	18.6005	4989	family Oxalobacteraceae
rs6000536	C	T	C	T	-0.118383	-0.006888	0.168993	22	37025428	0.871107	0.0424524	22	37421469	0.0241355	7.39e-07	31.5841	5166	family Oxalobacteraceae
rs62435498	C	A	C	A	0.181521	0.00986394	0.102675	7	1754627	0.850179	0.0522206	7	1794263	0.0400608	7.46e-06	27.4608	4780	family Oxalobacteraceae
rs736744	C	T	C	T	0.105642	0.0409755	0.431751	9	84899492	0.199231	0.0319187	9	87514407	0.0200648	1.49e-07	37.7494	5167	family Oxalobacteraceae
rs7993559	C	A	C	A	0.0921059	0.037848	0.443779	13	22869488	0.237148	0.0320164	13	23443627	0.0201114	5.04e-06	40.6894	4989	family Oxalobacteraceae
rs80330081	A	C	A	C	-0.18756	0.00356859	0.104374	4	66561674	0.944809	0.0515495	4	67427392	0.0423688	6.64e-06	14.939	4672	family Oxalobacteraceae
rs934049	G	A	G	A	0.109751	0.0165425	0.210575	2	15916656	0.670372	0.0388652	2	16056779	0.0238636	4.21e-06	25.4434	4951	family Oxalobacteraceae
rs112135816	T	G	T	G	-0.0775052	0.0295633	0.0611489	9	79870412	0.655206	0.0662052	9	82485327	0.0171554	5.28e-06	10.2371	15545	family Alcaligenaceae
rs1153990	A	G	A	G	-0.058727	0.0314501	0.314367	5	104897760	0.356204	0.0340877	5	104233461	0.0128306	5.97e-06	42.6184	16808	family Alcaligenaceae
rs147968	C	T	C	T	0.0489475	0.0613193	0.46134	16	85912233	0.0526357	0.0316421	16	85945839	0.0110321	9.13e-06	49.8053	16810	family Alcaligenaceae
rs28480294	T	C	T	C	-0.0516967	-0.0184165	0.356871	15	71230170	0.577239	0.0330388	15	71522509	0.0115503	6.61e-06	24.9056	16377	family Alcaligenaceae
rs4033856	C	T	C	T	0.081834	-0.0903307	0.087711	4	45640468	0.107094	0.0560575	4	45642485	0.0168931	1.03e-06	31.5993	15623	family Alcaligenaceae
rs62191117	A	G	A	G	0.0684302	-0.0168483	0.205722	2	238979079	0.666415	0.0390846	2	239900775	0.0133636	2.76e-07	39.7539	16688	family Alcaligenaceae
rs62395635	T	C	T	C	0.110583	0.00349474	0.0615626	5	174070793	0.957743	0.0659556	5	173497796	0.0238514	3.35e-06	16.0287	14802	family Alcaligenaceae
rs6969323	A	C	A	C	-0.0593564	-0.0546424	0.220624	7	104574040	0.152025	0.0381471	7	104214487	0.0129137	3.89e-06	43.7224	16810	family Alcaligenaceae
rs74776516	T	G	T	G	-0.0944052	0.00505212	0.0676199	11	20741821	0.93582	0.0627399	11	20763367	0.0213287	6.85e-06	44.3049	14502	family Alcaligenaceae
rs7638039	T	C	T	C	0.0603335	0.00288338	0.246432	3	70539788	0.937359	0.0366889	3	70588939	0.0127779	2.7e-06	14.9445	16791	family Alcaligenaceae
rs9537886	A	C	A	C	-0.0570888	-0.00234063	0.42823	13	57971112	0.941387	0.0318339	13	58545246	0.0110683	2.35e-07	11.6215	16807	family Alcaligenaceae
rs112205261	T	C	T	C	-0.188618	0.00246242	0.0811066	1	9076080	0.966118	0.0579704	1	9136139	0.0403613	3.35e-06	42.9643	5036	genus Eggerthella
rs13070736	A	C	A	C	-0.121331	-0.0358874	0.164338	3	20765962	0.401246	0.0427538	3	20807454	0.0272024	7.62e-06	33.2271	5147	genus Eggerthella
rs1784446	G	A	G	A	0.0907728	-0.0880544	0.48799	11	102590868	0.00504812	0.0314037	11	102461599	0.0198096	5.23e-06	32.8435	5147	genus Eggerthella
rs2223081	G	A	G	A	0.102572	0.0288869	0.284253	21	28405711	0.412075	0.0352172	21	29778032	0.0221108	3.89e-06	34.6441	5147	genus Eggerthella
rs2240838	A	G	A	G	0.0980582	-0.0147621	0.538665	7	38296353	0.643855	0.0319307	7	38335954	0.0197653	7.36e-07	44.3982	5147	genus Eggerthella
rs3851328	T	G	T	G	-0.107774	0.0915419	0.221934	2	45226666	0.0162473	0.0380899	2	45453805	0.0236527	4.18e-06	42.562	5147	genus Eggerthella
rs4985746	G	A	G	A	0.110522	0.0121702	0.103735	17	17194899	0.816766	0.0525242	17	17098213	0.0247653	5.71e-06	40.1229	4906	genus Eggerthella
rs6430926	C	T	C	T	0.0879736	0.0256929	0.468697	2	140579885	0.419376	0.0318177	2	141337454	0.0197127	8.37e-06	20.9353	5147	genus Eggerthella
rs67490567	T	C	T	C	0.108495	0.0383975	0.25645	15	65398986	0.294139	0.0366009	15	65691324	0.0245457	8.94e-06	40.7362	5083	genus Eggerthella
rs76663501	C	T	C	T	0.175349	-0.0840672	0.051398	20	57072813	0.240744	0.0716607	20	55647869	0.0378576	4.83e-06	37.7454	4814	genus Eggerthella
rs11228830	A	G	A	G	0.135265	-0.0493574	0.085271	11	56897486	0.384533	0.0567605	11	56664962	0.0298411	6.55e-06	40.3098	8974	genus Butyricimonas
rs113054641	G	A	G	A	-0.144881	0.0351099	0.0444034	21	15178069	0.64524	0.076262	21	16550389	0.0274574	1.74e-07	37.1893	9949	genus Butyricimonas
rs12304031	G	A	G	A	-0.086278	-0.0856035	0.123844	12	128954226	0.0755562	0.0481712	12	129438771	0.0196846	6.7e-06	14.5909	10658	genus Butyricimonas
rs12458763	A	C	A	C	0.122037	0.0978454	0.0451148	18	36511655	0.200474	0.0764296	18	34091618	0.0269587	6.37e-06	27.2999	10383	genus Butyricimonas
rs1862649	G	A	G	A	0.113124	-0.0207778	0.0686426	16	22161545	0.741053	0.0628756	16	22172866	0.0248176	4.76e-06	14.2708	10123	genus Butyricimonas
rs2114713	G	T	G	T	0.062721	0.00972044	0.448522	15	80236031	0.759906	0.0318073	15	80528373	0.0138998	6.88e-06	42.0143	10734	genus Butyricimonas
rs62130338	G	A	G	A	-0.0732608	-0.0471505	0.345901	19	48659244	0.155951	0.0332322	19	49162501	0.0158324	3.9e-06	40.57	10557	genus Butyricimonas
rs62390301	T	C	T	C	-0.0872983	-0.0117071	0.199478	5	160440640	0.767137	0.0395347	5	159867647	0.0174893	7.42e-07	32.857	10634	genus Butyricimonas
rs7083431	A	C	A	C	0.0703539	-0.00579567	0.273999	10	70951399	0.870447	0.0355365	10	72711156	0.0144439	8.85e-07	38.3999	10737	genus Butyricimonas
rs71428626	G	T	G	T	-0.133188	0.00331394	0.0319964	2	82866140	0.970539	0.0897286	2	83093264	0.0289905	4.8e-06	40.8446	9776	genus Butyricimonas
rs72814525	A	G	A	G	0.0664154	0.0453551	0.244222	10	70683314	0.218656	0.0368708	10	72443070	0.0149766	8.25e-06	36.1604	10736	genus Butyricimonas
rs78453362	A	G	A	G	-0.14948	-0.0657898	0.024898	3	78690859	0.519566	0.102156	3	78740009	0.0327073	4.06e-06	21.5928	8207	genus Butyricimonas
rs9657374	C	T	C	T	0.0680719	-0.0310182	0.294118	8	4976884	0.370665	0.0346483	8	4834406	0.0148172	4.5e-06	22.9388	10737	genus Butyricimonas
rs112334273	G	A	G	A	0.0627459	-0.0437218	0.277285	21	39331325	0.216989	0.0354144	21	40703251	0.0127415	9.26e-07	15.9986	18217	phylum Firmicutes
rs2009919	T	C	T	C	0.0536457	0.0168326	0.460606	17	11876709	0.598611	0.031977	17	11780026	0.0106294	4.95e-07	32.0953	17859	phylum Firmicutes
rs2273429	A	G	A	G	-0.0702112	0.0317147	0.105227	14	52027354	0.537862	0.0514808	14	52494072	0.0153063	9.26e-06	41.3715	18337	phylum Firmicutes
rs2332027	G	A	G	A	-0.0482656	0.0402853	0.594246	4	170750887	0.216199	0.0325748	4	171672038	0.0104823	4.05e-06	22.89	18340	phylum Firmicutes
rs2547978	A	G	A	G	0.0465802	-0.00570382	0.373262	5	98684594	0.861607	0.0327187	5	98020298	0.0105075	8.57e-06	35.3862	18338	phylum Firmicutes
rs3792064	G	A	G	A	0.0897349	0.187224	0.0523177	2	230813698	0.00540505	0.067302	2	231678413	0.0182532	6.75e-07	40.4539	17812	phylum Firmicutes
rs3852931	C	T	C	T	-0.0482086	0.0013336	0.390584	20	55471425	0.967777	0.0330132	20	54087963	0.0105	4.53e-06	26.5142	18260	phylum Firmicutes
rs4750583	A	G	A	G	0.0616007	-0.020737	0.188048	10	15012766	0.609974	0.0406519	10	15054765	0.0137936	5.79e-06	13.6694	16934	phylum Firmicutes
rs56199908	T	C	T	C	-0.186194	0.0560678	0.0542901	9	2801371	0.427738	0.0706974	9	2801371	0.041051	8.67e-06	27.6233	5618	phylum Firmicutes
rs6814436	T	C	T	C	0.0680205	-0.0509187	0.141613	4	160586149	0.262086	0.0454033	4	161507301	0.0150844	6.8e-06	46.3424	18336	phylum Firmicutes
rs6815608	T	C	T	C	0.0935765	-0.10916	0.150864	4	151210592	0.0134505	0.0441657	4	152131744	0.0210869	7.24e-06	43.7673	16731	phylum Firmicutes
rs7247191	T	C	T	C	-0.0713033	0.0132151	0.0988311	19	22716783	0.802658	0.0528797	19	22899585	0.0157424	4.73e-06	47.4927	18340	phylum Firmicutes
rs72738886	T	C	T	C	0.0864609	0.0911806	0.0755996	5	35770448	0.127716	0.0598624	5	35770550	0.0190398	7.68e-06	36.2819	16934	phylum Firmicutes
rs72771021	C	T	C	T	-0.141357	0.0657549	0.0689318	10	13799631	0.291517	0.0623388	10	13841631	0.0308303	5.12e-06	44.9029	9068	phylum Firmicutes
rs8085381	G	A	G	A	0.0647291	0.0028346	0.182782	18	31748342	0.944743	0.0408974	18	29328305	0.0146219	8.67e-06	18.5898	18339	phylum Firmicutes
rs112362903	A	G	A	G	-0.149047	0.105065	0.0341481	17	35434008	0.248241	0.0909943	17	33761027	0.0333271	7.88e-06	44.5314	8579	genus Family XIII UCG001
rs12049454	T	C	T	C	-0.0647298	0.00429685	0.395513	1	84762642	0.894567	0.0324222	1	85228325	0.0134065	1.17e-06	25.692	12748	genus Family XIII UCG001
rs1426266	T	C	T	C	-0.0665521	0.0390061	0.271816	3	188506308	0.273089	0.0355903	3	188224096	0.0137151	1.25e-06	44.6554	12751	genus Family XIII UCG001
rs3842897	G	A	G	A	-0.112639	-0.0282863	0.0889185	1	183534529	0.610181	0.0554835	1	183503664	0.0242751	5.2e-06	17.336	12407	genus Family XIII UCG001
rs62414802	C	T	C	T	-0.0611904	-0.0263831	0.249234	6	75888918	0.467863	0.0363423	6	76598635	0.013457	4.29e-06	42.0505	12750	genus Family XIII UCG001
rs7119679	G	A	G	A	-0.0809085	0.000116896	0.241694	11	94948621	0.997486	0.037099	11	94681786	0.0174782	3.52e-06	14.8812	12445	genus Family XIII UCG001
rs76463770	A	G	A	G	0.19313	-0.111032	0.0303239	3	45437598	0.231168	0.0927313	3	45479090	0.0419866	3.77e-06	37.1779	5651	genus Family XIII UCG001
rs8076666	A	G	A	G	0.088655	0.026548	0.119291	17	80250018	0.586009	0.0487453	17	78223817	0.0198094	8.02e-06	40.856	12265	genus Family XIII UCG001
rs112381107	C	T	C	T	0.21009	-0.129217	0.0633474	9	15269707	0.0504894	0.0660686	9	15269705	0.0456974	3.22e-06	11.713	4455	order Desulfovibrionales
rs11599763	T	C	T	C	-0.0554862	-0.00531987	0.407814	10	11813600	0.869274	0.0323238	10	11855599	0.0117486	2.61e-06	38.9887	15144	order Desulfovibrionales
rs17791387	A	G	A	G	-0.0727501	-0.104567	0.0951744	9	79219511	0.0526538	0.0539632	9	81834426	0.0154369	2.25e-06	14.7568	15047	order Desulfovibrionales
rs186073	T	C	T	C	0.0529219	-0.0742938	0.395106	3	31091909	0.0217706	0.0323812	3	31133401	0.0118542	8.74e-06	25.9452	14841	order Desulfovibrionales
rs2692012	A	G	A	G	0.112244	0.0104648	0.054886	1	204022477	0.880379	0.0695386	1	203991605	0.0253553	2.27e-06	25.8758	13082	order Desulfovibrionales
rs2838334	G	A	G	A	0.0569024	-0.00574785	0.343753	21	43645080	0.862359	0.0331532	21	45064961	0.0124223	4.17e-06	31.838	15144	order Desulfovibrionales
rs3935584	C	T	C	T	-0.0524466	0.00137172	0.532823	2	233064573	0.965614	0.0318193	2	233929283	0.0115749	7.2e-06	46.88	15142	order Desulfovibrionales
rs4506934	C	T	C	T	-0.0953383	-0.0576683	0.117782	17	2953368	0.239403	0.0490177	17	2856662	0.0201367	2.43e-06	47.915	15037	order Desulfovibrionales
rs6058181	C	T	C	T	0.0836765	-0.0464818	0.162767	20	35106998	0.278662	0.0429063	20	33694801	0.0166098	2.53e-07	18.9099	15076	order Desulfovibrionales
rs62020470	A	G	A	G	-0.0573633	-0.0140917	0.17904	15	95617836	0.732956	0.0413008	15	96161065	0.0129462	7.51e-06	20.7003	15144	order Desulfovibrionales
rs72647048	T	C	T	C	-0.0772459	-0.0148406	0.112671	8	56952819	0.766779	0.0500371	8	57865378	0.0170876	9e-06	28.7304	15144	order Desulfovibrionales
rs9928243	C	A	C	A	-0.0544713	0.00232708	0.472819	16	71507738	0.941498	0.0317097	16	71541641	0.0117811	3.97e-06	28.6528	15143	order Desulfovibrionales
rs112381107	C	T	C	T	0.211435	-0.129217	0.0633474	9	15269707	0.0504894	0.0660686	9	15269705	0.0456962	2.82e-06	19.949	4455	family Desulfovibrionaceae
rs11599763	T	C	T	C	-0.0555931	-0.00531987	0.407814	10	11813600	0.869274	0.0323238	10	11855599	0.0117493	2.5e-06	17.3592	15142	family Desulfovibrionaceae
rs17791387	A	G	A	G	-0.0729251	-0.104567	0.0951744	9	79219511	0.0526538	0.0539632	9	81834426	0.0154381	2.1e-06	33.2778	15045	family Desulfovibrionaceae
rs2692012	A	G	A	G	0.114231	0.0104648	0.054886	1	204022477	0.880379	0.0695386	1	203991605	0.0253568	1.56e-06	48.1693	13080	family Desulfovibrionaceae
rs2838334	G	A	G	A	0.0571419	-0.00574785	0.343753	21	43645080	0.862359	0.0331532	21	45064961	0.012423	3.82e-06	20.8965	15142	family Desulfovibrionaceae
rs3935584	C	T	C	T	-0.0525838	0.00137172	0.532823	2	233064573	0.965614	0.0318193	2	233929283	0.0115757	6.78e-06	49.2347	15140	family Desulfovibrionaceae
rs4506934	C	T	C	T	-0.0943381	-0.0576683	0.117782	17	2953368	0.239403	0.0490177	17	2856662	0.020138	3.16e-06	20.9463	15035	family Desulfovibrionaceae
rs6058181	C	T	C	T	0.0834742	-0.0464818	0.162767	20	35106998	0.278662	0.0429063	20	33694801	0.0166111	2.7e-07	46.3314	15074	family Desulfovibrionaceae
rs72647048	T	C	T	C	-0.0770089	-0.0148406	0.112671	8	56952819	0.766779	0.0500371	8	57865378	0.017089	9.61e-06	16.5951	15142	family Desulfovibrionaceae
rs9928243	C	A	C	A	-0.0541732	0.00232708	0.472819	16	71507738	0.941498	0.0317097	16	71541641	0.0117819	4.48e-06	18.473	15141	family Desulfovibrionaceae
rs11241747	C	T	C	T	0.0533858	-0.0372937	0.30811	5	124510625	0.283162	0.0347487	5	123846318	0.0120035	6.59e-06	35.1328	14822	genus Ruminococcaceae NK4A214 group
rs11586410	G	A	G	A	-0.0863422	-0.111896	0.157746	1	157369098	0.0111376	0.0440823	1	157338888	0.0169937	3.66e-07	43.6621	14822	genus Ruminococcaceae NK4A214 group
rs12642039	T	C	T	C	-0.0553003	-0.00625826	0.362715	4	159010870	0.849234	0.0329215	4	159932022	0.0119397	3.43e-06	20.1586	15276	genus Ruminococcaceae NK4A214 group
rs12731	A	G	A	G	-0.0527684	-0.00231422	0.377922	2	238179271	0.943412	0.0326026	2	239087912	0.0115053	4.87e-06	29.5034	15288	genus Ruminococcaceae NK4A214 group
rs13087692	T	G	T	G	0.0574623	0.0295328	0.297008	3	84675888	0.393241	0.0345916	3	84725039	0.012594	8.69e-06	44.3271	15288	genus Ruminococcaceae NK4A214 group
rs136761	G	A	G	A	-0.0587521	0.0150662	0.363119	22	49402365	0.646654	0.0328659	22	49796014	0.0119155	8.15e-07	21.1997	14822	genus Ruminococcaceae NK4A214 group
rs147475196	A	G	A	G	-0.133769	0.0287174	0.106011	3	26467796	0.577099	0.0514993	3	26509287	0.0295196	4.72e-06	21.5123	9917	genus Ruminococcaceae NK4A214 group
rs35559912	T	C	T	C	-0.0925071	0.00162191	0.120794	5	35288836	0.973322	0.0484985	5	35288938	0.0203674	4.89e-06	26.9943	13976	genus Ruminococcaceae NK4A214 group
rs4814689	C	T	C	T	-0.1083	-0.0199698	0.044349	20	18049713	0.796013	0.0772493	20	18030357	0.0230708	4.55e-06	40.3212	14009	genus Ruminococcaceae NK4A214 group
rs5994253	A	G	A	G	-0.0811302	0.0602382	0.142986	22	17312122	0.182178	0.0451535	22	17793012	0.0157621	2.35e-07	48.9695	15288	genus Ruminococcaceae NK4A214 group
rs62027366	T	C	T	C	0.0615389	0.0210464	0.203954	16	24062485	0.593941	0.0394767	16	24073806	0.0137612	6.58e-06	23.6468	14822	genus Ruminococcaceae NK4A214 group
rs6681678	C	T	C	T	-0.100174	-0.198791	0.033577	1	99783035	0.0241029	0.0881367	1	100248591	0.024	9.05e-06	27.2608	13031	genus Ruminococcaceae NK4A214 group
rs7573569	T	C	T	C	0.107739	0.0709813	0.0607489	2	141139473	0.28199	0.0659764	2	141897042	0.0233638	3.23e-06	13.4916	14822	genus Ruminococcaceae NK4A214 group
rs11251024	G	A	G	A	0.104201	-0.0217193	0.264246	10	2053532	0.544662	0.0358536	10	2095726	0.0206737	6.63e-07	27.9415	5107	order NB1n
rs11606187	A	G	A	G	-0.154539	0.0279492	0.144808	11	91856434	0.534067	0.0449483	11	91589600	0.0326288	3.31e-06	41.657	5102	order NB1n
rs13385922	T	C	T	C	0.0929494	0.0768646	0.346405	2	233172678	0.0209252	0.0332843	2	234081324	0.0201348	3.97e-06	14.3946	5106	order NB1n
rs166849	G	A	G	A	0.0911053	0.0293936	0.415221	2	199914143	0.358914	0.0320388	2	200778866	0.0202239	7.74e-06	48.3499	5107	order NB1n
rs2172426	C	T	C	T	-0.10212	-0.0479289	0.403871	8	18371511	0.138102	0.0323211	8	18229020	0.0198947	3.17e-07	30.4275	5099	order NB1n
rs267959	A	G	A	G	0.0988612	0.104981	0.276291	5	10737690	0.00234439	0.0345022	5	10737802	0.0209676	2.62e-06	10.191	5107	order NB1n
rs4383094	T	C	T	C	0.149188	0.0592032	0.141399	15	81402631	0.191463	0.0453226	15	81694972	0.0320662	4.28e-06	16.0865	5091	order NB1n
rs60775321	T	C	T	C	-0.0962425	-0.036627	0.288634	15	96775441	0.294291	0.0349243	15	97318671	0.0213842	7.1e-06	34.444	5101	order NB1n
rs72671304	T	C	T	C	0.172322	-0.0326583	0.0746232	14	38956767	0.587974	0.0602802	14	39425971	0.0370028	3.8e-06	41.5842	4887	order NB1n
rs7911787	G	T	G	T	-0.223071	-0.11119	0.0317959	10	96859811	0.21964	0.0905837	10	98619568	0.0470232	3.39e-06	41.8555	3879	order NB1n
rs8126061	T	C	T	C	-0.159135	-0.037024	0.126123	20	3424592	0.436907	0.0476237	20	3405239	0.0351904	7.36e-06	35.7053	5089	order NB1n
rs9542068	T	C	T	C	0.0990709	-0.00459221	0.335912	13	69732699	0.890753	0.033434	13	70306831	0.0218149	6.52e-06	38.556	5107	order NB1n
rs11252894	A	C	A	C	0.0784055	0.0548394	0.241024	10	5030858	0.138622	0.0370301	10	5073050	0.0162769	1.11e-06	35.203	12381	phylum Verrucomicrobia
rs117107102	A	G	A	G	0.204283	-0.044746	0.0465995	18	51947265	0.55251	0.0753295	18	49473635	0.0427565	2.68e-06	44.359	5071	phylum Verrucomicrobia
rs11729256	T	C	T	C	0.0696984	-0.00799429	0.169783	4	94106121	0.849708	0.0421882	4	95027272	0.0146953	2.23e-06	38.2751	12377	phylum Verrucomicrobia
rs12512971	A	C	A	C	0.171057	0.0160405	0.0784171	4	16547352	0.784395	0.0586288	4	16548975	0.0398053	9.81e-06	24.4917	3919	phylum Verrucomicrobia
rs12908520	G	A	G	A	0.0594916	0.0451378	0.427444	15	97027427	0.156634	0.0318661	15	97570657	0.012823	3.4e-06	34.6536	12380	phylum Verrucomicrobia
rs2602429	C	T	C	T	0.0764148	0.0798819	0.260689	16	81029544	0.0268621	0.0360882	16	81063149	0.0153487	8.71e-07	27.0253	12104	phylum Verrucomicrobia
rs3995795	C	T	C	T	0.0610914	0.0543874	0.401435	10	11347615	0.093603	0.0324374	10	11389614	0.0138592	9.72e-06	17.9156	12104	phylum Verrucomicrobia
rs45598138	C	A	C	A	-0.143901	0.00209822	0.0252505	1	55056410	0.983421	0.100974	1	55522083	0.03054	2.19e-06	13.8889	9932	phylum Verrucomicrobia
rs61779207	G	A	G	A	-0.0755253	0.010395	0.223185	1	40608800	0.784388	0.0379927	1	41074472	0.0164385	5.28e-06	43.3166	12087	phylum Verrucomicrobia
rs74542928	T	C	T	C	0.115994	0.00194388	0.0477213	4	99623031	0.97908	0.0741294	4	100544188	0.0231324	4.08e-07	48.7275	11703	phylum Verrucomicrobia
rs76430504	T	C	T	C	-0.11753	-0.0504933	0.0493351	5	40438056	0.488974	0.0729734	5	40438158	0.025458	3.5e-06	37.3444	11624	phylum Verrucomicrobia
rs9349825	A	G	A	G	-0.0660243	-0.0884392	0.189372	6	56476683	0.0283081	0.0403282	6	56341481	0.0143911	6.27e-06	12.6248	12373	phylum Verrucomicrobia
rs112617308	T	C	T	C	-0.170873	0.0731399	0.0925671	10	92425456	0.181803	0.0547773	10	94185213	0.0362844	2.38e-06	35.0984	4001	genus Eubacterium brachy group
rs12151423	A	G	A	G	0.101329	-0.00701132	0.518304	2	217372558	0.824317	0.0315832	2	218237281	0.0227324	9.27e-06	45.6316	3854	genus Eubacterium brachy group
rs13139592	T	C	T	C	-0.145997	-0.0325301	0.133172	4	143744025	0.48455	0.0465378	4	144665178	0.0327192	7.97e-06	16.51	3842	genus Eubacterium brachy group
rs1384962	A	G	A	G	0.120888	-0.0510396	0.320063	14	22591645	0.132717	0.0339478	14	23060552	0.0266264	6.99e-06	11.4569	4001	genus Eubacterium brachy group
rs2913110	C	T	C	T	0.105143	-0.00125869	0.350731	10	22603738	0.96976	0.0332026	10	22892667	0.022942	4.56e-06	25.0268	4001	genus Eubacterium brachy group
rs4862235	G	A	G	A	0.104806	-0.0560331	0.456148	4	183707778	0.0780549	0.0317994	4	184628931	0.0225751	3.73e-06	39.7615	4000	genus Eubacterium brachy group
rs62348779	T	C	T	C	-0.201481	-0.0537066	0.0776011	5	17459987	0.36701	0.0595359	5	17460096	0.043286	3.78e-06	17.6593	3827	genus Eubacterium brachy group
rs6591893	G	A	G	A	0.108225	-0.0180469	0.34615	11	80525789	0.586694	0.0331968	11	80236833	0.0240319	7.34e-06	26.6739	3999	genus Eubacterium brachy group
rs720439	A	G	A	G	-0.111927	0.0103734	0.245887	22	47794849	0.778694	0.0369136	22	48190598	0.0251252	7.03e-06	46.8619	4001	genus Eubacterium brachy group
rs73199919	T	C	T	C	-0.236717	0.0162508	0.0488688	4	6854837	0.825006	0.0734964	4	6856564	0.0531335	8.16e-06	45.7928	3008	genus Eubacterium brachy group
rs11264403	G	A	G	A	-0.139062	0.0532945	0.0756865	1	155706701	0.374199	0.0599734	1	155676492	0.0334454	7.76e-06	23.2197	7285	genus Clostridium sensustricto1
rs115807074	A	G	A	G	-0.22736	-0.0798818	0.0110629	5	85701313	0.600879	0.152698	5	84997131	0.0492575	4.32e-06	41.9608	4229	genus Clostridium sensustricto1
rs116847295	C	T	C	T	0.110021	0.0315644	0.127666	12	43091212	0.505551	0.0474095	12	43485015	0.0246032	4.58e-06	24.5328	12910	genus Clostridium sensustricto1
rs12341505	G	A	G	A	0.0810718	0.0127148	0.0930963	9	133845759	0.813887	0.0540101	9	136710881	0.0180121	4.82e-06	35.7318	14118	genus Clostridium sensustricto1
rs2795528	G	A	G	A	-0.184315	-0.011423	0.0555457	10	42774816	0.867844	0.0686488	10	43270264	0.0392204	2.72e-06	34.6513	6366	genus Clostridium sensustricto1
rs2817172	C	T	C	T	0.058139	-0.0742997	0.397347	1	3124955	0.0212976	0.0322668	1	3041519	0.0124492	2.77e-06	44.8394	13658	genus Clostridium sensustricto1
rs550843	T	C	T	C	-0.0783246	-0.0110941	0.280971	6	165309343	0.753343	0.035305	6	165722832	0.0169209	2.05e-06	10.5251	14102	genus Clostridium sensustricto1
rs112767262	T	C	T	C	0.0732963	0.015195	0.222424	16	3700622	0.690232	0.0381265	16	3750623	0.0163589	8.21e-06	42.9683	11771	genus Escherichia Shigella
rs113127095	A	G	A	G	0.151009	0.0218477	0.0416664	13	22679253	0.782966	0.0793149	13	23253392	0.0323434	3.33e-06	11.526	8433	genus Escherichia Shigella
rs113513883	A	G	A	G	0.172283	0.0698299	0.0333155	7	140978399	0.43072	0.088621	7	140678199	0.038041	5.28e-06	11.723	6280	genus Escherichia Shigella
rs1154904	A	G	A	G	-0.0613376	-0.0360328	0.493602	11	134904951	0.253456	0.0315525	11	134774845	0.0130644	3.04e-06	44.1018	12002	genus Escherichia Shigella
rs118526	C	A	C	A	-0.0594401	-0.00304985	0.300341	5	80567725	0.929746	0.0345926	5	79863544	0.013598	8e-06	23.281	11853	genus Escherichia Shigella
rs2798105	A	G	A	G	-0.100851	0.0159691	0.098469	1	48496231	0.764013	0.053192	1	48961903	0.0222045	8.25e-06	22.518	11296	genus Escherichia Shigella
rs4731451	G	A	G	A	-0.0609885	0.068266	0.314921	7	128414046	0.0449469	0.0340453	7	128054100	0.0135157	7.47e-06	29.6408	12001	genus Escherichia Shigella
rs57024273	T	C	T	C	0.0626172	0.00448335	0.256913	2	235606511	0.901524	0.036233	2	236515155	0.0139919	9.7e-06	41.8691	11853	genus Escherichia Shigella
rs592299	T	C	T	C	-0.0592004	-0.0116505	0.544097	9	133303865	0.71401	0.0317907	9	136179347	0.0129486	4.77e-06	46.379	11995	genus Escherichia Shigella
rs73208162	A	G	A	G	-0.119296	0.101021	0.032621	21	37952181	0.255245	0.0887937	21	39324484	0.024839	2.19e-06	11.6253	11073	genus Escherichia Shigella
rs112893842	T	C	T	C	0.11381	-0.06676	0.0905521	9	8786663	0.226246	0.0551697	9	8786663	0.0232806	1.45e-06	15.9082	8183	genus Defluviitaleaceae UCG011
rs1582238	T	C	T	C	0.0805036	0.0077197	0.358205	1	118181062	0.815063	0.0330044	1	118723685	0.0167257	1.57e-06	46.5128	7983	genus Defluviitaleaceae UCG011
rs2892880	G	A	G	A	0.0817755	0.0525121	0.249394	4	119820571	0.15031	0.0365063	4	120741726	0.0181686	6.83e-06	23.6796	8182	genus Defluviitaleaceae UCG011
rs4344384	G	T	G	T	0.0715978	-0.00325195	0.496369	10	64647609	0.918235	0.0316778	10	66407366	0.0156309	4.83e-06	46.5385	8180	genus Defluviitaleaceae UCG011
rs4677103	A	G	A	G	0.0977912	-0.00709771	0.180455	3	72158643	0.864521	0.0415989	3	72207794	0.0197263	9.6e-07	10.6728	7983	genus Defluviitaleaceae UCG011
rs55658617	T	C	T	C	0.174369	-0.0780126	0.0356021	21	40439076	0.365798	0.0862616	21	41811003	0.0362226	2.15e-06	35.7324	6663	genus Defluviitaleaceae UCG011
rs72731813	C	T	C	T	-0.147383	0.0982807	0.0485093	4	146493591	0.184924	0.0741324	4	147414743	0.0293796	4.33e-07	16.8183	7767	genus Defluviitaleaceae UCG011
rs9608282	T	G	T	G	0.142939	-0.00819507	0.0330357	22	24408113	0.925734	0.0879175	22	24804081	0.0299793	2.52e-06	11.3481	7716	genus Defluviitaleaceae UCG011
rs9725395	A	G	A	G	-0.13834	0.0251121	0.113934	1	84739949	0.613618	0.0497352	1	85205632	0.029554	3.52e-06	48.5934	8011	genus Defluviitaleaceae UCG011
rs112893842	T	C	T	C	0.110761	-0.06676	0.0905521	9	8786663	0.226246	0.0551697	9	8786663	0.0232545	2.75e-06	11.1004	8203	family Defluviitaleaceae
rs1582238	T	C	T	C	0.0801923	0.0077197	0.358205	1	118181062	0.815063	0.0330044	1	118723685	0.0167061	1.69e-06	30.4397	8002	family Defluviitaleaceae
rs17051335	C	T	C	T	-0.134314	-0.0496449	0.102176	4	121281755	0.341032	0.052141	4	122202910	0.0292201	4.58e-06	19.7654	8031	family Defluviitaleaceae
rs1908593	T	C	T	C	0.070223	-0.0700258	0.559494	18	61358915	0.0287886	0.0320284	18	59026148	0.0156601	7.86e-06	43.1404	8203	family Defluviitaleaceae
rs4344384	G	T	G	T	0.0708803	-0.00325195	0.496369	10	64647609	0.918235	0.0316778	10	66407366	0.0156121	5.86e-06	43.4108	8200	family Defluviitaleaceae
rs4677103	A	G	A	G	0.0977203	-0.00709771	0.180455	3	72158643	0.864521	0.0415989	3	72207794	0.0197033	9.42e-07	43.6647	8002	family Defluviitaleaceae
rs540220	T	C	T	C	-0.123954	0.0101463	0.088245	9	90569026	0.855222	0.0556081	9	93331308	0.0289814	9.48e-06	12.4693	7887	family Defluviitaleaceae
rs55658617	T	C	T	C	0.177314	-0.0780126	0.0356021	21	40439076	0.365798	0.0862616	21	41811003	0.0361844	1.41e-06	24.4297	6676	family Defluviitaleaceae
rs72731813	C	T	C	T	-0.149751	0.0982807	0.0485093	4	146493591	0.184924	0.0741324	4	147414743	0.0293415	2.76e-07	43.4898	7786	family Defluviitaleaceae
rs9608282	T	G	T	G	0.139014	-0.00819507	0.0330357	22	24408113	0.925734	0.0879175	22	24804081	0.0299429	4.61e-06	15.27	7736	family Defluviitaleaceae
rs9725395	A	G	A	G	-0.138357	0.0251121	0.113934	1	84739949	0.613618	0.0497352	1	85205632	0.0295185	3.41e-06	40.8943	8031	family Defluviitaleaceae
rs115044523	G	A	G	A	-0.0980026	-0.0161173	0.0340273	7	46973900	0.853325	0.0871783	7	47013498	0.0202616	2.37e-06	43.2695	16107	genus Ruminiclostridium9
rs12040548	G	T	G	T	0.0570422	-0.0515423	0.271183	1	247546983	0.147245	0.0355628	1	247710285	0.0122359	3.15e-06	13.856	16721	genus Ruminiclostridium9
rs6082461	A	C	A	C	0.0586425	0.00571426	0.205133	20	2229884	0.883614	0.0390347	20	2210530	0.0131004	4.87e-06	48.0679	16650	genus Ruminiclostridium9
rs7137760	C	T	C	T	0.050797	-0.0347236	0.462022	12	10549815	0.273437	0.0317058	12	10702414	0.0112182	7.07e-06	49.3803	16722	genus Ruminiclostridium9
rs74303178	T	C	T	C	0.0532742	0.00521119	0.31656	8	14840035	0.878357	0.0340483	8	14697544	0.0119274	7.92e-06	32.7701	16706	genus Ruminiclostridium9
rs78191726	T	C	T	C	0.0944998	0.0328392	0.0731143	6	66945427	0.588944	0.060772	6	67655320	0.0210206	7.58e-06	31.2775	16039	genus Ruminiclostridium9
rs918449	A	G	A	G	-0.0950908	-0.034598	0.072213	19	33880293	0.5677	0.0605451	19	34371198	0.0197177	2.56e-06	36.8531	16725	genus Ruminiclostridium9
rs9522712	T	C	T	C	0.0699728	0.0463887	0.148053	13	89789324	0.297283	0.044507	13	90441578	0.0154939	4.66e-06	16.7262	16725	genus Ruminiclostridium9
rs9809789	C	T	C	T	-0.0717454	-0.0142387	0.183935	3	29138492	0.727376	0.0408432	3	29179983	0.0159673	8.72e-06	36.1653	16025	genus Ruminiclostridium9
rs113379006	T	C	T	C	-0.162759	0.0200451	0.175183	3	41966694	0.630176	0.0416325	3	42008186	0.0357025	7.21e-06	21.8855	3154	genus Sellimonas
rs13417181	T	C	T	C	0.166509	-0.0512913	0.262669	2	173443666	0.169625	0.037346	2	174308394	0.0337521	7.62e-07	11.3903	3047	genus Sellimonas
rs2016057	A	C	A	C	-0.125878	0.0437079	0.385806	15	51813085	0.17728	0.0323959	15	52105282	0.0256153	1.03e-06	26.3598	3154	genus Sellimonas
rs2187447	A	C	A	C	0.243457	-0.018339	0.0601709	11	79621928	0.784061	0.0669229	11	79332972	0.0527695	3.98e-06	24.3983	3028	genus Sellimonas
rs2371572	A	C	A	C	0.127349	0.00788167	0.466857	2	212349450	0.804211	0.0317937	2	213214174	0.0250862	4.46e-07	33.6299	3154	genus Sellimonas
rs41816	A	G	A	G	0.132201	-0.0418581	0.302011	7	106609718	0.223409	0.03438	7	106250164	0.0291087	8.39e-06	14.3907	3154	genus Sellimonas
rs4600608	A	G	A	G	-0.137152	0.0269579	0.210904	2	179413837	0.487923	0.0388657	2	180278564	0.0301702	4.95e-06	39.12	3095	genus Sellimonas
rs553697	T	C	T	C	-0.153767	-0.0190479	0.185908	6	93020675	0.639872	0.0407113	6	93730393	0.0339099	6.13e-06	22.0091	3047	genus Sellimonas
rs56203279	T	C	T	C	-0.124045	-0.0701058	0.335329	7	111861468	0.0355951	0.0333595	7	111501524	0.0269115	3.72e-06	24.1042	3154	genus Sellimonas
rs1135612	G	A	G	A	0.0529785	-0.00438648	0.210097	7	75980359	0.910245	0.0389116	7	75609677	0.0119177	9.26e-06	33.331	18164	order Selenomonadales
rs13086907	G	A	G	A	0.0625312	-0.0322561	0.222474	3	142416275	0.396015	0.0380039	3	142135117	0.0131735	1.95e-06	35.4698	18163	order Selenomonadales
rs1643968	T	C	T	C	-0.0565284	0.0245863	0.358868	5	165839623	0.45567	0.0329577	5	165266628	0.0112298	4.15e-07	39.4041	18170	order Selenomonadales
rs1649999	A	G	A	G	0.0748989	-0.001822	0.0968756	10	78326315	0.972916	0.0536656	10	80086072	0.0166458	7.58e-06	26.0568	18036	order Selenomonadales
rs2834062	A	G	A	G	0.0489057	0.0257995	0.313088	21	33005177	0.456232	0.0346271	21	34377485	0.0108842	8.44e-06	38.3806	18171	order Selenomonadales
rs4463806	T	C	T	C	-0.0543966	0.0782707	0.192434	10	113838234	0.0518776	0.0402596	10	115597993	0.0129365	7.81e-06	22.8834	18160	order Selenomonadales
rs4722181	T	G	T	G	0.0501306	0.00127602	0.471495	7	22777952	0.967838	0.0316474	7	22817571	0.0105798	2e-06	15.6216	18163	order Selenomonadales
rs60274479	T	C	T	C	-0.0659623	0.0380264	0.198169	16	21238604	0.339206	0.0397876	16	21249925	0.0134137	1.16e-06	11.3111	17610	order Selenomonadales
rs61249479	A	C	A	C	0.0777075	0.043623	0.155256	9	122150629	0.315649	0.0434735	9	124912908	0.0168628	2.95e-06	19.6144	18165	order Selenomonadales
rs71405394	G	A	G	A	-0.114178	0.0192824	0.0687198	15	100704883	0.757586	0.0624728	15	101245088	0.02405	2.17e-06	43.8185	13861	order Selenomonadales
rs73232831	G	A	G	A	-0.151829	0.119964	0.0351614	4	17411803	0.166795	0.0867689	4	17413426	0.0314932	1.87e-06	45.6469	9382	order Selenomonadales
rs9423647	G	A	G	A	0.047817	-0.014635	0.55875	10	5537855	0.645363	0.0318005	10	5579818	0.0105282	6.06e-06	30.4242	18164	order Selenomonadales
rs1135612	G	A	G	A	0.0529785	-0.00438648	0.210097	7	75980359	0.910245	0.0389116	7	75609677	0.0119177	9.26e-06	40.9509	18164	class Negativicutes
rs13086907	G	A	G	A	0.0625312	-0.0322561	0.222474	3	142416275	0.396015	0.0380039	3	142135117	0.0131735	1.95e-06	34.5039	18163	class Negativicutes
rs1643968	T	C	T	C	-0.0565284	0.0245863	0.358868	5	165839623	0.45567	0.0329577	5	165266628	0.0112298	4.15e-07	48.3432	18170	class Negativicutes
rs1649999	A	G	A	G	0.0748989	-0.001822	0.0968756	10	78326315	0.972916	0.0536656	10	80086072	0.0166458	7.58e-06	22.8987	18036	class Negativicutes
rs2834062	A	G	A	G	0.0489057	0.0257995	0.313088	21	33005177	0.456232	0.0346271	21	34377485	0.0108842	8.44e-06	41.0503	18171	class Negativicutes
rs4463806	T	C	T	C	-0.0543966	0.0782707	0.192434	10	113838234	0.0518776	0.0402596	10	115597993	0.0129365	7.81e-06	29.8532	18160	class Negativicutes
rs4722181	T	G	T	G	0.0501306	0.00127602	0.471495	7	22777952	0.967838	0.0316474	7	22817571	0.0105798	2e-06	35.0836	18163	class Negativicutes
rs60274479	T	C	T	C	-0.0659623	0.0380264	0.198169	16	21238604	0.339206	0.0397876	16	21249925	0.0134137	1.16e-06	37.5409	17610	class Negativicutes
rs61249479	A	C	A	C	0.0777075	0.043623	0.155256	9	122150629	0.315649	0.0434735	9	124912908	0.0168628	2.95e-06	24.2413	18165	class Negativicutes
rs71405394	G	A	G	A	-0.114178	0.0192824	0.0687198	15	100704883	0.757586	0.0624728	15	101245088	0.02405	2.17e-06	35.5402	13861	class Negativicutes
rs73232831	G	A	G	A	-0.151829	0.119964	0.0351614	4	17411803	0.166795	0.0867689	4	17413426	0.0314932	1.87e-06	36.1387	9382	class Negativicutes
rs9423647	G	A	G	A	0.047817	-0.014635	0.55875	10	5537855	0.645363	0.0318005	10	5579818	0.0105282	6.06e-06	12.0849	18164	class Negativicutes
rs1145877	A	G	A	G	-0.073548	-0.0226314	0.137131	6	81677104	0.622908	0.0460237	6	82386821	0.0162413	7.2e-06	33.6454	13251	genus Sutterella
rs11591622	T	G	T	G	-0.0688382	-0.024577	0.161528	10	100760930	0.569852	0.0432489	10	102520687	0.0151375	6.5e-06	27.3649	12604	genus Sutterella
rs13173038	A	G	A	G	-0.0718076	0.0306359	0.247828	5	59203357	0.402026	0.036558	5	58499183	0.0151627	2.73e-06	40.7067	13245	genus Sutterella
rs143438747	T	C	T	C	-0.145793	0.0931853	0.076453	1	62812878	0.115718	0.0592403	1	63278549	0.0306867	3.28e-06	18.601	9368	genus Sutterella
rs2050185	G	A	G	A	0.0575138	-7.0848e-05	0.376488	6	147615645	0.998269	0.0326542	6	147936781	0.0128766	7.97e-06	25.0119	13243	genus Sutterella
rs2321387	G	A	G	A	-0.0592876	-0.00214326	0.429862	13	58115206	0.946466	0.0319196	13	58689340	0.0124509	1.87e-06	45.9151	13252	genus Sutterella
rs2613606	C	T	C	T	-0.0556794	-0.0209808	0.418585	7	111644969	0.514061	0.0321532	7	111285025	0.0124117	7.2e-06	25.1236	13249	genus Sutterella
rs607327	C	T	C	T	0.0578334	0.0273775	0.374406	11	111824985	0.401334	0.0326217	11	111695709	0.0129053	6.63e-06	28.7108	13251	genus Sutterella
rs62501473	G	A	G	A	0.0694233	-0.0373144	0.263139	7	150429663	0.299428	0.0359601	7	150126751	0.0149416	5.52e-06	31.086	12762	genus Sutterella
rs7499539	A	G	A	G	0.0617478	0.00271044	0.262227	16	85004459	0.939685	0.035821	16	85038065	0.0130998	2.36e-06	35.4305	13254	genus Sutterella
rs7638039	T	C	T	C	0.0645624	0.00288338	0.246432	3	70539788	0.937359	0.0366889	3	70588939	0.0143887	8.66e-06	42.3772	13236	genus Sutterella
rs9350083	T	G	T	G	-0.0593069	0.0240518	0.35513	6	18583647	0.466209	0.0330083	6	18583878	0.0133929	8.23e-06	14.1994	13254	genus Sutterella
rs114873521	C	T	C	T	-0.130067	0.0539241	0.0724299	5	168791398	0.381549	0.0616243	5	168218403	0.0294087	7.13e-06	19.6312	9156	genus Flavonifractor
rs11811696	T	C	T	C	-0.116063	-0.0259066	0.0817017	1	237188054	0.65312	0.0576429	1	237351354	0.0241012	2.07e-06	11.3972	10221	genus Flavonifractor
rs12030302	A	G	A	G	-0.0692276	-0.0440543	0.470728	1	77422150	0.164449	0.0316877	1	77887835	0.0137467	5.61e-07	22.0571	10805	genus Flavonifractor
rs34066017	A	G	A	G	0.0764294	-0.0260554	0.205104	11	44828138	0.507193	0.0392865	11	44849689	0.0159789	1.52e-06	44.8332	10705	genus Flavonifractor
rs806808	T	C	T	C	0.0667272	0.0271138	0.440409	10	32092258	0.39498	0.0318753	10	32381186	0.0136557	1.18e-06	32.5407	10801	genus Flavonifractor
rs11532348	C	T	C	T	-0.103931	0.0159511	0.150555	12	97896018	0.719524	0.0444202	12	98289796	0.0226826	5.71e-06	13.4209	6364	genus Coprobacter
rs12684609	T	C	T	C	0.100827	0.068544	0.19678	9	134893022	0.0858025	0.0398983	9	137784868	0.0220366	6.1e-06	30.7648	6364	genus Coprobacter
rs12996055	A	C	A	C	0.0921817	0.0410524	0.267892	2	136465888	0.255291	0.0360871	2	137223458	0.0209405	8.08e-06	28.6863	6570	genus Coprobacter
rs143662916	C	T	C	T	0.253264	-0.0964296	0.0293559	11	103679246	0.303434	0.0937031	11	103549974	0.0540141	3.07e-06	46.786	3083	genus Coprobacter
rs189356	G	A	G	A	0.0781125	0.0124575	0.570374	20	58999796	0.697254	0.0320218	20	57574851	0.0171916	6.26e-06	49.8837	6763	genus Coprobacter
rs213863	C	T	C	T	-0.0887412	0.0273379	0.35956	6	96787063	0.406143	0.0329095	6	97234939	0.0188377	2.35e-06	16.2329	6798	genus Coprobacter
rs28402691	T	C	T	C	0.110695	0.0317216	0.148396	4	95468089	0.4771	0.0446171	4	96389240	0.0251199	9.56e-06	48.0118	6387	genus Coprobacter
rs305411	A	G	A	G	0.129218	-0.0509335	0.103011	1	87767445	0.33009	0.0522968	1	88233128	0.0264518	1.01e-06	25.553	6777	genus Coprobacter
rs3828477	G	T	G	T	-0.091218	0.0639797	0.342917	3	46442226	0.0548883	0.033327	3	46483717	0.019569	2.89e-06	19.8103	6798	genus Coprobacter
rs72821405	T	C	T	C	-0.147365	0.115397	0.0888248	6	4714563	0.0399577	0.0561768	6	4714797	0.0319978	4.76e-06	31.1884	6177	genus Coprobacter
rs74919520	G	A	G	A	0.125703	-0.00159883	0.108262	2	32017383	0.974985	0.0509885	2	32242452	0.0276296	5.76e-06	34.0856	6387	genus Coprobacter
rs115602804	G	A	G	A	0.10308	-0.0909659	0.106911	3	191854576	0.0759154	0.0512514	3	191572365	0.0222736	1.93e-06	23.1463	16394	genus Parabacteroides
rs4236095	G	A	G	A	0.0761961	0.0997299	0.102908	6	47400951	0.0567401	0.0523433	6	47368687	0.0157042	1.93e-06	35.125	16383	genus Parabacteroides
rs60884758	C	T	C	T	-0.0702667	0.00325959	0.178439	9	2217340	0.937165	0.0413476	9	2217340	0.0142249	5.71e-07	49.3466	17293	genus Parabacteroides
rs6657302	T	C	T	C	-0.10452	0.105667	0.0625389	1	85119926	0.105512	0.0652791	1	85585609	0.0225521	9.76e-06	19.795	16552	genus Parabacteroides
rs7298818	C	T	C	T	0.0888832	-0.0215051	0.101384	12	56003169	0.681293	0.0523621	12	56396953	0.0200902	8.54e-06	13.9267	16510	genus Parabacteroides
rs11581881	C	T	C	T	0.0661211	0.0305419	0.235729	1	9301517	0.416057	0.0375539	1	9361576	0.0144736	4.73e-06	15.6941	15730	genus Ruminococcaceae UCG013
rs12189346	G	A	G	A	0.0684961	-0.0155732	0.186388	5	142015575	0.700124	0.040434	5	141395140	0.014558	1.68e-06	31.5312	16470	genus Ruminococcaceae UCG013
rs12336782	T	C	T	C	-0.0856047	0.025528	0.0789643	9	13609120	0.662943	0.0585701	9	13609119	0.0189311	8.6e-06	35.2887	16772	genus Ruminococcaceae UCG013
rs12485353	G	A	G	A	-0.0607903	-0.0682515	0.25055	3	197323125	0.061379	0.0364833	3	197049996	0.0130847	4.19e-06	44.0563	16771	genus Ruminococcaceae UCG013
rs12781711	C	T	C	T	-0.0656129	-0.0563528	0.248828	10	2177736	0.122939	0.0365321	10	2219930	0.0117477	2.55e-08	18.7436	16772	genus Ruminococcaceae UCG013
rs16918863	A	C	A	C	0.111491	0.10005	0.0632142	10	19491534	0.12299	0.0648686	10	19780463	0.0240157	4.16e-06	31.2415	12643	genus Ruminococcaceae UCG013
rs2730183	G	A	G	A	-0.0488692	-0.0716283	0.398725	8	40454366	0.0260958	0.0321956	8	40311885	0.0109907	8.44e-06	20.5903	16772	genus Ruminococcaceae UCG013
rs4385846	G	T	G	T	0.0598405	0.0757844	0.194131	10	113890519	0.0589278	0.0401245	10	115650278	0.0131807	6.46e-06	27.1293	16772	genus Ruminococcaceae UCG013
rs75088940	T	C	T	C	-0.0942968	-0.0570007	0.0708098	12	30092624	0.359963	0.0622662	12	30245557	0.0200712	2.55e-06	11.3637	15638	genus Ruminococcaceae UCG013
rs76973485	G	T	G	T	0.194976	0.135341	0.0409481	3	9492973	0.09078	0.0800216	3	9534657	0.0418213	3.35e-06	28.4945	5299	genus Ruminococcaceae UCG013
rs9313055	T	C	T	C	0.105087	0.0580187	0.0812057	5	3628768	0.317494	0.0580407	5	3628882	0.023446	9.55e-06	27.8187	15764	genus Ruminococcaceae UCG013
rs11585893	A	G	A	G	-0.0740746	0.0512843	0.246439	1	10584294	0.165026	0.0369387	1	10644351	0.0147633	1.8e-06	36.5228	17821	genus Bacteroides
rs13207588	A	G	A	G	-0.059205	-0.00592924	0.196216	6	41551692	0.882401	0.0400825	6	41519430	0.0131195	7.49e-06	15.291	17707	genus Bacteroides
rs1340391	T	C	T	C	-0.0592004	-0.0232768	0.134907	1	102495433	0.616182	0.0464357	1	102960989	0.0132244	6.73e-06	44.9713	18302	genus Bacteroides
rs17619981	T	G	T	G	0.0880978	-0.0409594	0.135631	19	24159448	0.375665	0.0462341	19	24342250	0.0187002	2.69e-06	25.4273	15801	genus Bacteroides
rs2023437	T	C	T	C	-0.0782324	0.0587053	0.12393	14	21577814	0.221287	0.0479966	14	22045949	0.0167634	5.02e-06	38.3993	17484	genus Bacteroides
rs66474973	G	T	G	T	0.0812515	-0.0704573	0.103826	20	60030377	0.172979	0.0517044	20	58605432	0.0164479	6.81e-07	22.1061	17405	genus Bacteroides
rs66710942	C	T	C	T	0.0488038	-0.0383577	0.524191	3	77166176	0.225351	0.0316373	3	77215327	0.0107412	5.86e-06	15.542	17821	genus Bacteroides
rs6795673	C	T	C	T	0.0538565	-0.0197059	0.477986	3	10551540	0.533524	0.0316491	3	10593224	0.0105251	3.38e-07	39.2046	18301	genus Bacteroides
rs9507307	C	T	C	T	0.0604456	-0.00919066	0.243597	13	24336338	0.803171	0.0368739	13	24910476	0.0129128	2.13e-06	27.066	18184	genus Bacteroides
rs11585893	A	G	A	G	-0.0740746	0.0512843	0.246439	1	10584294	0.165026	0.0369387	1	10644351	0.0147633	1.8e-06	38.2628	17821	family Bacteroidaceae
rs13207588	A	G	A	G	-0.059205	-0.00592924	0.196216	6	41551692	0.882401	0.0400825	6	41519430	0.0131195	7.49e-06	12.0781	17707	family Bacteroidaceae
rs1340391	T	C	T	C	-0.0592004	-0.0232768	0.134907	1	102495433	0.616182	0.0464357	1	102960989	0.0132244	6.73e-06	28.4048	18302	family Bacteroidaceae
rs17619981	T	G	T	G	0.0880978	-0.0409594	0.135631	19	24159448	0.375665	0.0462341	19	24342250	0.0187002	2.69e-06	13.6971	15801	family Bacteroidaceae
rs2023437	T	C	T	C	-0.0782324	0.0587053	0.12393	14	21577814	0.221287	0.0479966	14	22045949	0.0167634	5.02e-06	24.7278	17484	family Bacteroidaceae
rs66474973	G	T	G	T	0.0812515	-0.0704573	0.103826	20	60030377	0.172979	0.0517044	20	58605432	0.0164479	6.81e-07	20.5858	17405	family Bacteroidaceae
rs66710942	C	T	C	T	0.0488038	-0.0383577	0.524191	3	77166176	0.225351	0.0316373	3	77215327	0.0107412	5.86e-06	33.5041	17821	family Bacteroidaceae
rs6795673	C	T	C	T	0.0538565	-0.0197059	0.477986	3	10551540	0.533524	0.0316491	3	10593224	0.0105251	3.38e-07	43.2998	18301	family Bacteroidaceae
rs9507307	C	T	C	T	0.0604456	-0.00919066	0.243597	13	24336338	0.803171	0.0368739	13	24910476	0.0129128	2.13e-06	19.7819	18184	family Bacteroidaceae
rs11597105	A	G	A	G	0.114673	-0.0415961	0.196391	10	6470619	0.296194	0.039819	10	6512581	0.0250653	6.95e-06	27.5656	6328	genus Ruminococcus gnavus group
rs11864644	T	C	T	C	-0.139804	0.0283	0.116091	16	383078	0.569004	0.0496911	16	433078	0.0318253	5.01e-06	41.2869	6241	genus Ruminococcus gnavus group
rs12136548	C	T	C	T	0.0901946	0.00966816	0.286547	1	114625476	0.781682	0.0348869	1	115168097	0.0196476	3.1e-06	25.956	6401	genus Ruminococcus gnavus group
rs12989336	G	A	G	A	-0.0846861	0.0825645	0.278416	2	36032198	0.0193366	0.0352994	2	36259341	0.0187936	7.12e-06	36.0503	6401	genus Ruminococcus gnavus group
rs13163520	G	A	G	A	-0.127377	-0.0668029	0.184092	5	18662577	0.100683	0.040695	5	18662686	0.0233883	5.61e-08	41.178	6326	genus Ruminococcus gnavus group
rs2909242	C	A	C	A	-0.0909965	0.00396724	0.331612	8	128212434	0.906201	0.0336686	8	129224680	0.018351	7.41e-07	18.7962	6401	genus Ruminococcus gnavus group
rs3124783	A	G	A	G	-0.11599	0.034385	0.129042	9	132963204	0.465937	0.0471605	9	135838591	0.0249099	2.67e-06	49.3999	6401	genus Ruminococcus gnavus group
rs4388134	C	T	C	T	-0.0904997	0.036387	0.278365	4	189189556	0.30187	0.035244	4	190110710	0.0203544	9.12e-06	33.2202	6399	genus Ruminococcus gnavus group
rs62167033	T	C	T	C	0.185289	0.0861172	0.0408673	2	143942440	0.280762	0.0798409	2	144700007	0.0396295	3.5e-06	42.0691	5194	genus Ruminococcus gnavus group
rs78399089	T	C	T	C	0.144445	-0.0470414	0.115001	3	146572523	0.342845	0.0495924	3	146290310	0.0326618	6.63e-06	14.3833	5944	genus Ruminococcus gnavus group
rs934940	A	C	A	C	-0.105045	0.0795045	0.133201	2	121338442	0.0888587	0.0467276	2	122096018	0.0229588	2.74e-06	22.8573	6309	genus Ruminococcus gnavus group
rs11617697	A	G	A	G	-0.143349	-0.0744615	0.0550881	13	98133646	0.282486	0.0692825	13	98785900	0.0286241	7.22e-07	44.7094	11497	genus Eubacterium ventriosum group
rs12964517	G	A	G	A	0.0587198	-0.0135835	0.282715	18	24880821	0.699164	0.0351493	18	22460785	0.0123453	2.07e-06	38.5627	15289	genus Eubacterium ventriosum group
rs13082419	C	T	C	T	-0.0715522	0.0182397	0.111094	3	108017587	0.717127	0.050344	3	107736434	0.016137	9.56e-06	16.6276	14501	genus Eubacterium ventriosum group
rs16884680	G	T	G	T	-0.0906428	0.0448867	0.103752	8	113432826	0.389059	0.0521134	8	114445055	0.0191909	1.74e-06	49.227	15289	genus Eubacterium ventriosum group
rs35179274	C	T	C	T	-0.0627263	-0.0304924	0.179349	14	51493907	0.459149	0.0411921	14	51960625	0.013786	5.76e-06	47.2431	15287	genus Eubacterium ventriosum group
rs3809430	T	C	T	C	-0.0548171	0.0210644	0.307243	14	44506307	0.538681	0.0342617	14	44975510	0.0118426	3.55e-06	45.7225	15287	genus Eubacterium ventriosum group
rs57199565	T	C	T	C	0.0783394	0.00852265	0.201221	3	190505943	0.83582	0.0411239	3	190223732	0.0160257	7.97e-07	32.2123	14913	genus Eubacterium ventriosum group
rs66746423	C	T	C	T	0.0751501	-0.0278072	0.15222	1	108855642	0.528629	0.0441313	1	109398264	0.0164978	6.11e-06	31.7808	14578	genus Eubacterium ventriosum group
rs6704822	A	G	A	G	0.0739179	-0.0345993	0.129913	2	202797056	0.459443	0.0467708	2	203661779	0.0166705	6.62e-06	10.7979	15289	genus Eubacterium ventriosum group
rs72783037	C	A	C	A	0.0658926	-0.0345492	0.206395	16	60314477	0.375515	0.0389862	16	60348381	0.0143747	6.55e-06	21.8097	15286	genus Eubacterium ventriosum group
rs73615400	T	C	T	C	-0.0956303	-0.089444	0.0966692	20	51524380	0.0927193	0.0532016	20	50140919	0.0193428	9.54e-07	48.0699	15146	genus Eubacterium ventriosum group
rs73849225	T	C	T	C	0.0975711	-0.00352599	0.0829535	4	125450659	0.950947	0.0573168	4	126371814	0.0224388	5.21e-06	26.1913	14573	genus Eubacterium ventriosum group
rs78250280	G	A	G	A	0.0749762	-0.00207871	0.142014	1	147819813	0.963432	0.0453402	1	147291928	0.0164404	3.36e-06	18.257	14835	genus Eubacterium ventriosum group
rs876734	C	T	C	T	-0.0618696	-0.00239515	0.28225	12	52030212	0.945921	0.035311	12	52423996	0.0132532	2.89e-06	18.626	14913	genus Eubacterium ventriosum group
rs9316536	T	G	T	G	-0.0817111	-0.0726693	0.143064	13	51364440	0.110871	0.045581	13	51938576	0.0183121	7.84e-06	38.9598	15289	genus Eubacterium ventriosum group
rs11620597	T	C	T	C	0.119479	-0.157843	0.0247842	13	85504955	0.123099	0.102369	13	86079090	0.0271688	7.8e-06	43.9125	11031	genus Marvinbryantia
rs1187983	C	T	C	T	-0.0935456	0.0236074	0.10431	1	57976188	0.647781	0.0516746	1	58441860	0.0193174	2.02e-06	11.041	11896	genus Marvinbryantia
rs146541147	G	A	G	A	0.118845	-0.0269909	0.033264	19	4542085	0.760057	0.0883769	19	4542097	0.0268423	6.86e-06	11.4628	10778	genus Marvinbryantia
rs2724813	A	G	A	G	-0.0840769	-0.0315027	0.236944	10	12474925	0.397026	0.0371957	10	12516924	0.0167551	6.28e-07	39.8642	11610	genus Marvinbryantia
rs2842896	C	T	C	T	-0.0649396	-0.0182538	0.587204	6	132560525	0.572058	0.0323063	6	132881664	0.0131146	7.25e-07	20.4674	11709	genus Marvinbryantia
rs2863363	A	G	A	G	0.0634861	0.00420961	0.243874	3	166321977	0.908687	0.0367025	3	166039765	0.0136323	3.11e-06	36.4328	11950	genus Marvinbryantia
rs3125832	A	C	A	C	0.0679323	-0.00632109	0.226409	1	211226838	0.867594	0.0379154	1	211400180	0.015012	5.03e-06	16.907	11709	genus Marvinbryantia
rs61884471	G	A	G	A	0.124426	-0.0844842	0.109451	11	45805010	0.0964406	0.0508217	11	45826561	0.0248431	1.01e-06	47.7441	11559	genus Marvinbryantia
rs72948274	A	C	A	C	-0.126354	-0.0705177	0.0635047	11	79807639	0.27777	0.0649729	11	79518683	0.0272212	3.26e-06	15.5142	11561	genus Marvinbryantia
rs8006832	G	T	G	T	-0.0952415	-0.0279945	0.0927052	14	21109678	0.607528	0.0545058	14	21577837	0.0216699	6.58e-06	37.6306	11412	genus Marvinbryantia
rs12740451	T	C	T	C	0.0697527	-0.0277532	0.134752	1	94713418	0.548469	0.046251	1	95178974	0.0153607	7.34e-06	26.3525	17837	genus Roseburia
rs147990086	A	G	A	G	-0.0578936	0.0617953	0.182938	1	145779823	0.13319	0.0411519	1	145655256	0.01324	8.93e-06	35.6598	17840	genus Roseburia
rs16910295	T	C	T	C	-0.0980434	0.105102	0.054638	11	11988022	0.13374	0.0700904	11	12009569	0.020957	2.91e-06	36.2534	16648	genus Roseburia
rs2160994	T	C	T	C	0.0550687	-0.0372511	0.33473	12	50256274	0.265935	0.033485	12	50650057	0.0112481	9.7e-07	31.4359	17444	genus Roseburia
rs2943022	T	C	T	C	0.0493786	-0.0301067	0.582039	5	90303097	0.349181	0.0321592	5	89598914	0.0106763	4.11e-06	25.6098	17854	genus Roseburia
rs302266	T	C	T	C	-0.0777312	-0.0503518	0.127106	1	194214520	0.285708	0.0471642	1	194183650	0.0172985	8.13e-06	45.5064	17056	genus Roseburia
rs329182	T	C	T	C	0.0690327	0.0669475	0.160163	5	125740801	0.119906	0.0430484	5	125076494	0.0152884	5.9e-06	22.7142	17854	genus Roseburia
rs55858165	A	C	A	C	0.179284	0.0873673	0.0377623	15	85969578	0.294899	0.0834107	15	86512809	0.0404954	9.99e-06	42.7253	5447	genus Roseburia
rs57466170	C	T	C	T	0.0741405	0.0599179	0.0751992	15	37566864	0.318339	0.0600454	15	37859065	0.0171601	8.3e-06	34.0482	17333	genus Roseburia
rs6445851	G	A	G	A	-0.0497336	0.0527167	0.371439	3	57082200	0.106065	0.032619	3	57116228	0.0108158	3.53e-06	47.6883	17851	genus Roseburia
rs6930661	C	T	C	T	-0.0961587	-0.0431808	0.0605628	6	12774379	0.513676	0.0661143	6	12774611	0.0204975	2.48e-06	12.1662	16945	genus Roseburia
rs75326254	C	T	C	T	-0.104628	0.124471	0.0593386	6	165757348	0.0626484	0.0668595	6	166170836	0.0230897	7.5e-06	12.9201	15893	genus Roseburia
rs78753150	A	C	A	C	0.0968739	-0.0471237	0.0994988	5	144756092	0.371017	0.0526774	5	144135655	0.0214067	9.98e-06	40.4861	16303	genus Roseburia
rs9300744	C	T	C	T	-0.0588452	0.012064	0.179303	13	102465136	0.769414	0.041154	13	103117486	0.0126228	4.75e-06	17.8355	17854	genus Roseburia
rs11627628	T	C	T	C	0.143961	-0.0644601	0.0757869	14	21011446	0.283764	0.0601362	14	21479605	0.0290223	1.01e-06	29.7807	8486	genus Oscillibacter
rs11990279	T	C	T	C	-0.0824934	0.0284199	0.199254	8	11258805	0.47282	0.0395877	8	11116314	0.0180457	4.94e-06	35.3324	8528	genus Oscillibacter
rs12649930	T	G	T	G	0.121589	-0.0608314	0.101512	4	3654564	0.246285	0.0524671	4	3656291	0.0259612	4.09e-06	10.2852	8794	genus Oscillibacter
rs133832	A	C	A	C	-0.0795527	0.0263333	0.282725	22	44438827	0.453525	0.0351321	22	44834707	0.0162411	1.15e-06	35.9201	8926	genus Oscillibacter
rs16866406	A	G	A	G	0.0988765	-0.0286574	0.152474	2	178592420	0.513295	0.0438378	2	179457147	0.0208795	3.08e-06	32.3823	8930	genus Oscillibacter
rs16934185	A	G	A	G	-0.129568	0.00397342	0.102772	9	1798324	0.939211	0.0521024	9	1798324	0.028157	4.38e-06	49.6753	8492	genus Oscillibacter
rs234108	A	G	A	G	0.0749553	0.032667	0.396523	1	184973539	0.310891	0.0322365	1	184942671	0.0152632	9.16e-07	20.427	8694	genus Oscillibacter
rs36095275	C	T	C	T	-0.0752368	-0.0177667	0.416526	14	31800923	0.581385	0.0322233	14	32270129	0.0156861	1.4e-06	18.1222	8694	genus Oscillibacter
rs4506202	A	G	A	G	-0.0711323	-0.00136585	0.532711	8	21740565	0.965681	0.0317445	8	21598077	0.0152261	3.21e-06	20.5918	8694	genus Oscillibacter
rs61883564	A	G	A	G	-0.101351	0.0250642	0.13625	11	79302798	0.584762	0.0458679	11	79013843	0.0221016	3.39e-06	21.9801	8930	genus Oscillibacter
rs75453768	G	T	G	T	0.12212	-0.0431998	0.0978664	10	114710047	0.416265	0.0531416	10	116469806	0.0268629	5.35e-06	18.6742	8256	genus Oscillibacter
rs761240	T	G	T	G	-0.17664	-0.0185584	0.050233	20	50891355	0.803091	0.0744277	20	49507892	0.0388812	2.04e-06	27.8861	5185	genus Oscillibacter
rs9393920	A	G	A	G	-0.0744662	0.00770517	0.378693	6	28612816	0.812466	0.0324775	6	28580593	0.0151081	9.92e-07	20.1678	8930	genus Oscillibacter
rs11671100	A	C	A	C	-0.160034	-0.0433812	0.205272	19	711637	0.271366	0.0394403	19	711637	0.0349472	4.08e-06	30.2211	3331	family Victivallaceae
rs11764871	G	T	G	T	0.127099	0.00151818	0.305017	7	147111885	0.964718	0.0343221	7	146808977	0.025656	7.49e-07	46.3623	3909	family Victivallaceae
rs2944282	T	C	T	C	-0.124197	0.0234636	0.279429	7	57530097	0.505008	0.0351973	7	57589803	0.0257026	1.57e-06	36.6505	3555	family Victivallaceae
rs34962571	A	C	A	C	-0.186945	-0.00284182	0.100978	12	130618711	0.956935	0.0526264	12	131103256	0.0418412	6.25e-06	27.074	3237	family Victivallaceae
rs4396289	C	T	C	T	-0.152918	-0.00486426	0.129352	11	9295183	0.917921	0.0472013	11	9316730	0.0288525	1.54e-07	34.9053	3913	family Victivallaceae
rs61702987	T	C	T	C	0.145501	-0.0160236	0.109846	2	30988791	0.752073	0.0507225	2	31211657	0.0300007	3.08e-06	19.5182	3906	family Victivallaceae
rs62570196	C	T	C	T	-0.246101	0.0236995	0.0421472	9	108323890	0.765033	0.079295	9	111086170	0.0483077	2.7e-07	26.1576	3091	family Victivallaceae
rs6545794	A	G	A	G	-0.197786	-0.058752	0.120425	2	60257774	0.226348	0.0485627	2	60484909	0.0410495	5.97e-07	24.6755	3916	family Victivallaceae
rs67832247	C	T	C	T	-0.123489	0.0358429	0.33772	2	2645700	0.292215	0.0340299	2	2649472	0.0266695	3.24e-06	37.7247	3555	family Victivallaceae
rs7077363	G	A	G	A	0.148942	-0.0438616	0.163105	10	93527197	0.307161	0.0429511	10	95286954	0.0318366	2.83e-06	23.8158	3912	family Victivallaceae
rs7314815	G	A	G	A	0.101088	-0.00571906	0.552112	12	102131269	0.857516	0.0318544	12	102525047	0.0225594	6.4e-06	34.5175	3912	family Victivallaceae
rs7627405	C	T	C	T	-0.134158	-0.0448049	0.20357	3	9926871	0.262938	0.0400232	3	9968555	0.0301427	8.19e-06	28.6158	3555	family Victivallaceae
rs117186816	G	A	G	A	-0.206476	-0.049909	0.0917579	11	124065421	0.365587	0.0551621	11	123936128	0.0436362	6.52e-06	40.133	4310	family Christensenellaceae
rs12380890	A	G	A	G	-0.0503972	0.0154558	0.439931	9	38002259	0.626488	0.0317579	9	38002256	0.0111047	5.78e-06	35.3739	16846	family Christensenellaceae
rs12657403	A	G	A	G	0.078108	0.0393008	0.0528315	5	3174671	0.583174	0.071618	5	3174785	0.0171887	5.59e-06	39.3816	16245	family Christensenellaceae
rs4076564	G	A	G	A	-0.188623	-0.0253186	0.0539591	6	169240162	0.717998	0.0701083	6	169640257	0.039209	8.06e-06	18.396	3730	family Christensenellaceae
rs62573205	G	A	G	A	-0.0654804	0.0623882	0.198554	9	134895153	0.115939	0.039686	9	137786999	0.0133503	1.49e-06	28.5965	16838	family Christensenellaceae
rs7211194	C	T	C	T	0.0492094	0.0468392	0.482029	17	13638624	0.138452	0.0316144	17	13541941	0.0110916	9.94e-06	49.4809	16436	family Christensenellaceae
rs72706624	G	T	G	T	0.0882626	0.0384903	0.108828	9	15518854	0.451488	0.0511202	9	15518852	0.0197575	6.38e-06	31.4571	14869	family Christensenellaceae
rs77867022	G	T	G	T	-0.160443	0.130483	0.0724236	7	120693647	0.0334865	0.061369	7	120333701	0.0379589	8.82e-06	23.3844	4033	family Christensenellaceae
rs870002	C	T	C	T	0.0488951	0.00549968	0.429115	8	61307592	0.863527	0.0319961	8	62220151	0.0109817	6.54e-06	46.2949	16847	family Christensenellaceae
rs892686	A	G	A	G	0.0506107	-0.00340662	0.472617	9	80428461	0.914557	0.0317509	9	83043376	0.0109651	4.12e-06	30.8647	16847	family Christensenellaceae
rs9608766	T	C	T	C	-0.0682134	0.0242467	0.258621	22	29432051	0.500993	0.0360316	22	29828040	0.01496	3.33e-06	46.6526	16185	family Christensenellaceae
rs13412653	A	C	A	C	0.107597	-0.0237912	0.370614	2	29935628	0.466323	0.0326589	2	30158494	0.0239228	8.61e-06	11.5854	3723	genus Gordonibacter
rs16955299	G	A	G	A	-0.196423	-0.0942436	0.0990787	17	54879849	0.0749083	0.0529154	17	52957210	0.0433538	6.37e-06	38.0375	3572	genus Gordonibacter
rs322296	G	A	G	A	0.17869	-0.0270831	0.0745346	7	137252442	0.653263	0.0602873	7	136937189	0.037722	4.02e-06	49.7865	3595	genus Gordonibacter
rs35042269	C	A	C	A	-0.180293	-0.0104826	0.113004	4	8140880	0.833448	0.0498501	4	8142607	0.0403296	8.11e-06	12.427	3595	genus Gordonibacter
rs3765837	T	G	T	G	-0.190729	0.0147797	0.0719976	1	210455105	0.809056	0.0611631	1	210628449	0.0433608	7.17e-06	49.7404	3556	genus Gordonibacter
rs4596722	A	G	A	G	0.102908	-0.0489517	0.500402	9	86172229	0.12165	0.0316249	9	88787144	0.0231571	9.06e-06	15.043	3723	genus Gordonibacter
rs71545975	A	G	A	G	-0.153972	0.0530661	0.171854	7	47104907	0.207186	0.0420712	7	47144505	0.0338918	7.04e-06	20.6364	3556	genus Gordonibacter
rs72714787	C	A	C	A	0.181405	-0.0731739	0.13182	4	135847346	0.116216	0.0465821	4	136768501	0.0377102	1.43e-06	38.8809	3723	genus Gordonibacter
rs72939513	A	G	A	G	-0.21399	0.000196324	0.050753	1	82670413	0.997819	0.0718254	1	83136096	0.0490592	7.98e-06	25.9269	3435	genus Gordonibacter
rs7294633	C	T	C	T	0.12867	0.0734715	0.273691	12	28871601	0.0387133	0.0355412	12	29024534	0.0249946	3.44e-07	37.4839	3723	genus Gordonibacter
rs768830	G	A	G	A	0.149852	0.0516468	0.156617	7	18930984	0.234121	0.0434076	7	18970607	0.0333315	7.76e-06	32.849	3723	genus Gordonibacter
rs117452796	A	G	A	G	-0.257982	-0.0523107	0.0318443	9	9423378	0.564556	0.0908035	9	9423378	0.0549569	3.15e-06	23.9993	3161	family Peptococcaceae
rs12144792	C	T	C	T	0.064399	-0.0209262	0.375135	1	27091734	0.521249	0.0326247	1	27418225	0.0141246	5.82e-06	41.3421	10718	family Peptococcaceae
rs12634826	T	G	T	G	-0.0739885	0.0456221	0.383247	3	183266260	0.165466	0.0328946	3	182984048	0.0150931	1.01e-06	47.8141	10381	family Peptococcaceae
rs12992764	T	G	T	G	0.0684213	-0.00903096	0.427641	2	188031016	0.778938	0.0321726	2	188895743	0.0141137	1.46e-06	44.3313	10444	family Peptococcaceae
rs150600492	A	C	A	C	0.135774	0.00669741	0.0580038	10	127377698	0.921812	0.0682357	10	129175962	0.0289757	2.31e-06	39.3807	9761	family Peptococcaceae
rs35703006	G	T	G	T	0.0812655	0.0128475	0.245075	8	28756700	0.726327	0.0367055	8	28614217	0.0164355	4.95e-07	23.72	10715	family Peptococcaceae
rs4990837	A	G	A	G	0.0910387	0.0518329	0.196197	8	3723235	0.193334	0.0398476	8	3580757	0.0185869	1.74e-06	39.5526	10718	family Peptococcaceae
rs75430375	C	T	C	T	-0.147941	0.0131585	0.045424	5	89957067	0.863437	0.0765023	5	89252884	0.0317498	3.41e-06	41.3075	8375	family Peptococcaceae
rs75898026	A	G	A	G	-0.0821779	0.0202942	0.210688	13	112906768	0.604802	0.0392151	13	113561082	0.0173541	2.02e-06	22.5612	10444	family Peptococcaceae
rs117467633	T	C	T	C	-0.169687	-0.0774336	0.0396187	17	21254094	0.345311	0.0820512	17	21157406	0.0383169	9.13e-06	23.5857	5077	genus Lachnospiraceae NC2004 group
rs12127733	G	A	G	A	0.115182	-0.00475617	0.178606	1	234021975	0.907928	0.0411246	1	234157721	0.0246006	3.11e-06	20.5149	6226	genus Lachnospiraceae NC2004 group
rs12208226	C	A	C	A	-0.154739	0.0722177	0.106365	6	22725679	0.158095	0.0511634	6	22725908	0.0340372	9.75e-06	38.9473	5620	genus Lachnospiraceae NC2004 group
rs12863463	G	A	G	A	-0.156365	-0.0159488	0.0776887	13	46938056	0.786881	0.05899	13	47512191	0.0345372	6.04e-06	11.6858	5516	genus Lachnospiraceae NC2004 group
rs17067076	G	A	G	A	-0.154631	0.0393644	0.115391	18	60561853	0.424729	0.0493138	18	58229086	0.0352194	5.61e-06	17.6338	4449	genus Lachnospiraceae NC2004 group
rs1928659	T	C	T	C	0.102522	-0.0525656	0.202155	9	29334139	0.182265	0.03941	9	29334137	0.0226445	6.17e-06	38.0076	5516	genus Lachnospiraceae NC2004 group
rs1929743	T	C	T	C	0.0837206	-0.050159	0.336227	13	76255426	0.133089	0.0333941	13	76829562	0.0190318	9.06e-06	49.8458	6330	genus Lachnospiraceae NC2004 group
rs3756315	A	G	A	G	-0.0883469	-0.0718211	0.297473	5	150165159	0.0379944	0.034614	5	149544722	0.0188397	3.33e-06	40.8907	6328	genus Lachnospiraceae NC2004 group
rs6116753	G	A	G	A	0.0994748	-0.0770296	0.177619	20	5350054	0.0626455	0.0413759	20	5330700	0.0209139	2.92e-06	30.2244	6278	genus Lachnospiraceae NC2004 group
rs118038478	A	G	A	G	0.205676	0.151012	0.0694789	16	47203698	0.0160088	0.062694	16	47237609	0.0468917	7.85e-06	31.3991	3295	genus Prevotella7
rs12124567	A	G	A	G	-0.121281	0.00752867	0.202416	1	3427238	0.849201	0.0395958	1	3343802	0.0275017	9.49e-06	42.0451	3283	genus Prevotella7
rs12195431	T	C	T	C	0.196528	0.0429473	0.0973637	6	90309935	0.421159	0.0533896	6	91019654	0.0442322	8.73e-06	31.5117	3489	genus Prevotella7
rs2240542	C	T	C	T	0.12085	0.0164433	0.265197	2	241126899	0.646097	0.0358094	2	242066314	0.0261776	4.84e-06	39.4368	3489	genus Prevotella7
rs2918132	C	T	C	T	-0.114648	0.0343054	0.375168	10	131202057	0.293516	0.0326582	10	133000320	0.0254916	6.42e-06	22.2839	3318	genus Prevotella7
rs430270	A	C	A	C	0.139155	0.0699316	0.191294	3	60488646	0.0828934	0.0403263	3	60474379	0.0297055	2.87e-06	19.0044	3318	genus Prevotella7
rs57404562	C	A	C	A	0.155486	-0.0162537	0.129575	2	11961636	0.730373	0.0471629	2	12101762	0.0316057	6.22e-07	47.8271	3487	genus Prevotella7
rs79263163	A	C	A	C	-0.143982	0.00799462	0.200995	11	39800223	0.839577	0.0394924	11	39821773	0.031501	7.51e-06	15.4372	3489	genus Prevotella7
rs9426434	T	C	T	C	-0.123657	-0.0389577	0.351428	1	29409704	0.241329	0.0332497	1	29736216	0.0278514	9.72e-06	47.166	3318	genus Prevotella7
rs9608249	A	G	A	G	-0.158213	0.0681699	0.112143	22	24217984	0.178738	0.0506972	22	24613952	0.0336317	2.07e-06	10.8383	3482	genus Prevotella7
rs9959718	G	A	G	A	0.133012	-0.0308602	0.202588	18	73775429	0.434084	0.039452	18	71442664	0.0275361	1.9e-06	22.1617	3489	genus Prevotella7
rs11899949	G	A	G	A	0.130568	-0.0141058	0.308992	2	37821926	0.680694	0.0342777	2	38049069	0.0276239	2.77e-06	15.7582	3258	genus Victivallis
rs12512543	A	C	A	C	-0.178036	-0.00525798	0.0849647	4	9606821	0.92633	0.0568654	4	9608445	0.0374344	2.54e-06	43.9663	3239	genus Victivallis
rs173120	T	C	T	C	0.13381	-0.0030788	0.189668	13	72302743	0.939335	0.0404542	13	72876881	0.0290127	7.65e-06	33.394	3263	genus Victivallis
rs1882775	A	G	A	G	-0.13827	-0.0210227	0.182527	21	39033681	0.606954	0.0408664	21	40405606	0.031273	8.73e-06	21.0217	3258	genus Victivallis
rs2546432	T	C	T	C	-0.110803	-0.00620034	0.455238	5	181152462	0.845124	0.0317408	5	180579462	0.0249655	9.93e-06	45.9374	3266	genus Victivallis
rs342302	A	G	A	G	-0.152754	0.0543887	0.137733	7	106737783	0.235294	0.0458269	7	106378229	0.0351572	8.16e-06	18.4221	3265	genus Victivallis
rs4764863	G	A	G	A	0.121561	-0.00586223	0.551741	12	102120406	0.853967	0.0318497	12	102514184	0.0246058	8.22e-07	26.8621	3266	genus Victivallis
rs4895919	T	C	T	C	-0.116918	-0.00597696	0.480073	6	131309179	0.850415	0.031693	6	131630319	0.0247515	2.75e-06	34.8239	3254	genus Victivallis
rs56349194	A	G	A	G	-0.158501	-0.00641964	0.129212	11	9291249	0.891852	0.0472165	11	9312796	0.0315231	6.26e-07	18.2929	3266	genus Victivallis
rs911666	T	C	T	C	-0.118576	0.0173844	0.303344	14	95604788	0.612733	0.0343445	14	96071125	0.0263146	7.65e-06	30.7004	3267	genus Victivallis
rs11929846	T	C	T	C	-0.0697199	0.0238405	0.241083	4	17049533	0.52017	0.0370722	4	17051156	0.0157969	8.88e-06	41.5519	11114	genus Phascolarctobacterium
rs12618201	A	G	A	G	0.0641657	0.0086763	0.442329	2	173571805	0.78497	0.0317991	2	174436533	0.0138202	3.38e-06	49.3717	11113	genus Phascolarctobacterium
rs1264476	T	G	T	G	0.0767335	-0.0590321	0.187499	8	101422048	0.144839	0.0404883	8	102434276	0.0166041	4.3e-06	13.116	11104	genus Phascolarctobacterium
rs28525131	G	A	G	A	-0.118657	-0.0277319	0.0481928	14	20889996	0.706079	0.0735345	14	21358155	0.0269048	8.23e-06	23.3699	10457	genus Phascolarctobacterium
rs56069061	G	A	G	A	-0.111306	-0.0680729	0.0676396	3	168621629	0.283189	0.0634308	3	168339417	0.0230694	1.87e-06	48.0627	11007	genus Phascolarctobacterium
rs56157888	A	C	A	C	0.0954864	-0.0455967	0.220775	4	182331683	0.23273	0.0382088	4	183252836	0.0193976	1.09e-06	45.0369	10031	genus Phascolarctobacterium
rs74540770	G	A	G	A	-0.121014	0.154926	0.0801034	3	186835600	0.00559629	0.0559192	3	186553389	0.0258621	3.6e-06	47.8636	9403	genus Phascolarctobacterium
rs75882962	T	C	T	C	0.0968661	-0.0897032	0.125908	12	52704958	0.0602546	0.0477418	12	53098742	0.0190575	3.19e-07	17.3224	10710	genus Phascolarctobacterium
rs7982713	G	A	G	A	0.0726922	-0.0161685	0.284629	13	70802190	0.647982	0.0354132	13	71376322	0.0163201	9.72e-06	13.8977	10710	genus Phascolarctobacterium
rs12129908	C	A	C	A	0.0893272	-0.0673789	0.398452	1	195094889	0.0368494	0.0322784	1	195064019	0.0198333	5.8e-06	31.3818	5377	genus Eubacterium oxidoreducens group
rs12423772	G	T	G	T	0.14098	-0.0161965	0.154223	12	94121564	0.71663	0.0446228	12	94515340	0.0295029	2.63e-06	29.4289	5321	genus Eubacterium oxidoreducens group
rs2973294	G	T	G	T	0.0923559	0.0391938	0.413429	4	37525057	0.22031	0.0319766	4	37526679	0.0195439	2.39e-06	13.3994	5378	genus Eubacterium oxidoreducens group
rs34561138	G	A	G	A	0.216145	-0.000960073	0.0397344	16	86446749	0.990586	0.0813726	16	86480355	0.045992	2.51e-06	32.5169	4186	genus Eubacterium oxidoreducens group
rs440215	C	T	C	T	0.0932766	-0.0183904	0.439294	5	107546693	0.562853	0.0317839	5	106882394	0.0195294	1.65e-06	27.973	5377	genus Eubacterium oxidoreducens group
rs12206468	G	A	G	A	-0.133016	0.00844215	0.0777837	6	18093460	0.886687	0.059244	6	18093691	0.0269733	1.04e-06	22.4255	9554	genus Oscillospira
rs12925026	T	C	T	C	0.13559	0.136583	0.0562605	16	89726448	0.0466573	0.0686555	16	89792856	0.030678	9.31e-06	35.1054	8200	genus Oscillospira
rs1954532	T	C	T	C	-0.0826246	-0.0302655	0.201153	14	27682209	0.444524	0.0395846	14	28151415	0.0175252	2.27e-06	25.617	9841	genus Oscillospira
rs28889936	A	C	A	C	0.114051	-0.0311539	0.0957312	4	88562149	0.561991	0.0537241	4	89483300	0.0252838	3.37e-06	27.7383	9758	genus Oscillospira
rs62422654	C	T	C	T	0.0898456	0.0591278	0.207879	6	170159406	0.12895	0.0389446	6	170474630	0.0198088	6.47e-06	48.7553	9769	genus Oscillospira
rs72866977	A	C	A	C	-0.130569	-0.00601817	0.0788838	6	56295685	0.919171	0.0593048	6	56160483	0.0281674	5.63e-06	18.3092	9098	genus Oscillospira
rs751183	T	C	T	C	-0.0774322	-0.0234696	0.181686	1	76337408	0.566095	0.0409011	1	76803093	0.0172216	6.85e-06	27.646	9841	genus Oscillospira
rs8076323	A	G	A	G	0.0715392	0.00707166	0.325034	17	14978543	0.83317	0.0335726	17	14881860	0.0156539	5.61e-06	26.6353	10193	genus Oscillospira
rs12404911	C	T	C	T	0.140717	0.0166158	0.185769	1	239955143	0.682848	0.0406671	1	240118443	0.0304142	2.8e-06	38.576	3239	genus Catenibacterium
rs212393	G	A	G	A	-0.135254	0.0047009	0.207161	6	159064710	0.904036	0.0389906	6	159485742	0.0286209	3.62e-06	40.5775	3239	genus Catenibacterium
rs73128290	A	G	A	G	0.129726	0.0170767	0.300215	7	57296613	0.620587	0.034497	7	57364320	0.0284563	4.29e-06	41.9151	3239	genus Catenibacterium
rs7742829	C	T	C	T	0.11411	0.0803359	0.437081	6	104641790	0.0115728	0.0318173	6	105089665	0.0251099	5.61e-06	13.6622	3239	genus Catenibacterium
rs12406309	A	C	A	C	-0.063193	-0.0402036	0.220428	1	107531823	0.293328	0.0382582	1	108074445	0.0142275	9.79e-06	22.8481	15339	genus Ruminococcus2
rs12986628	C	T	C	T	0.0665937	-0.0226625	0.194305	2	237194796	0.572042	0.0401072	2	238103439	0.0140168	2.14e-06	18.7769	14714	genus Ruminococcus2
rs1819812	G	T	G	T	0.0842356	-0.028794	0.0542446	7	151738636	0.681894	0.0702499	7	151435722	0.0184893	5.28e-06	42.8632	14868	genus Ruminococcus2
rs2368224	T	G	T	G	0.199648	0.0890196	0.0490756	2	181791689	0.222077	0.0729057	2	182656416	0.0438453	3.63e-06	47.8153	3026	genus Ruminococcus2
rs2846589	G	T	G	T	0.0522093	-0.00513025	0.425004	18	862476	0.873843	0.0323106	18	862477	0.0116382	7.59e-06	25.5502	14924	genus Ruminococcus2
rs2997412	A	G	A	G	-0.0568439	-0.0342597	0.27925	13	61493648	0.334636	0.0355089	13	62067781	0.0122325	4.22e-06	33.2886	15336	genus Ruminococcus2
rs4400279	A	G	A	G	0.0546114	-0.0153078	0.323186	7	16764953	0.650228	0.0337588	7	16804578	0.0120077	5.8e-06	34.2261	15333	genus Ruminococcus2
rs4799823	C	T	C	T	0.0837001	-0.0513309	0.185678	18	35876464	0.209389	0.0408931	18	33456427	0.0182263	5.4e-06	33.4321	14650	genus Ruminococcus2
rs55707116	C	A	C	A	0.0865521	0.0312316	0.0749461	9	77304469	0.602475	0.0599633	9	79919385	0.0189141	8.01e-06	28.1594	15336	genus Ruminococcus2
rs58681734	A	G	A	G	0.0723875	0.0747071	0.21283	9	134666044	0.0534158	0.0386774	9	137557890	0.0160787	4.18e-06	46.2912	15338	genus Ruminococcus2
rs61791565	T	C	T	C	-0.0523503	0.00562748	0.505889	4	24653840	0.859349	0.0317573	4	24655463	0.0117119	6.79e-06	44.1653	15319	genus Ruminococcus2
rs75140805	T	G	T	G	0.0836825	-0.0301984	0.181125	11	12127041	0.467217	0.0415375	11	12148588	0.0176445	3.95e-06	22.6194	14249	genus Ruminococcus2
rs7635831	G	A	G	A	0.0618344	0.0018684	0.377668	3	173323134	0.95463	0.0328405	3	173040924	0.0129031	1.98e-06	34.012	14924	genus Ruminococcus2
rs7693984	G	A	G	A	-0.102822	0.0435392	0.0440346	4	4266595	0.574228	0.0774945	4	4268322	0.0235087	9.42e-06	24.4611	14154	genus Ruminococcus2
rs78120384	A	G	A	G	-0.192815	-0.0237644	0.0929212	3	106945516	0.663334	0.0545912	3	106664363	0.0392045	3.31e-07	46.3315	6082	genus Ruminococcus2
rs12513188	G	A	G	A	0.0903906	-0.000164025	0.270083	4	70135074	0.996323	0.0355919	4	71000791	0.0195276	4.65e-06	14.9704	7700	genus Holdemanella
rs17586763	T	C	T	C	-0.227285	0.0968446	0.0506746	13	50357927	0.180665	0.0723417	13	50932063	0.0510135	7.72e-06	18.0921	3817	genus Holdemanella
rs1926302	G	A	G	A	-0.107972	-0.0384171	0.224925	1	64687657	0.31224	0.0380167	1	65153340	0.0231421	7.5e-06	20.705	7702	genus Holdemanella
rs34187114	C	A	C	A	-0.104505	-0.00734822	0.110989	8	137611390	0.884022	0.0503743	8	138623633	0.022601	5.13e-06	14.3356	7704	genus Holdemanella
rs35228298	G	A	G	A	0.0934832	-0.00440438	0.160709	3	85343732	0.918657	0.0431274	3	85392882	0.0202886	7.3e-06	25.4971	7456	genus Holdemanella
rs4541991	T	C	T	C	-0.0927334	-0.031501	0.323539	9	102242553	0.351201	0.0337899	9	105004835	0.0194435	2.1e-06	39.8479	7657	genus Holdemanella
rs607782	T	C	T	C	-0.0854214	-0.00767097	0.388584	6	4148375	0.815532	0.0328809	6	4148609	0.0172515	7.19e-07	40.3947	7456	genus Holdemanella
rs62113381	T	C	T	C	-0.105447	0.0221065	0.13103	19	7603339	0.639271	0.0471638	19	7668225	0.0232029	5.54e-06	36.4931	7310	genus Holdemanella
rs73011279	T	C	T	C	-0.0961669	0.00719385	0.233124	19	14909283	0.848232	0.0375905	19	15020095	0.0199336	1.36e-06	18.6293	7456	genus Holdemanella
rs75764681	T	C	T	C	-0.283103	0.00317438	0.0452128	10	4452438	0.96699	0.0767068	10	4494630	0.0598999	1.94e-06	14.6852	3003	genus Holdemanella
rs8113760	G	A	G	A	0.078999	0.0395788	0.31127	19	43347783	0.247294	0.0342097	19	43851935	0.01734	4.62e-06	21.8815	7456	genus Holdemanella
rs12501673	A	G	A	G	0.116395	0.0288851	0.273357	4	162909364	0.418661	0.0357159	4	163830516	0.0262253	6.29e-06	11.1234	3334	genus Rikenellaceae RC9 gut group
rs17032291	T	C	T	C	-0.169579	-0.0153234	0.126486	4	154944519	0.749097	0.0479107	4	155865671	0.0368251	6.61e-06	22.5512	3206	genus Rikenellaceae RC9 gut group
rs17582787	A	G	A	G	-0.157739	-0.0100928	0.165588	4	148641486	0.811917	0.042415	4	149562638	0.0339924	3.55e-06	47.9837	3320	genus Rikenellaceae RC9 gut group
rs2074881	T	C	T	C	-0.142236	0.0110782	0.130472	19	1970022	0.814141	0.047124	19	1970021	0.032391	9.45e-06	40.6677	3315	genus Rikenellaceae RC9 gut group
rs2900503	G	T	G	T	-0.172329	0.0251308	0.162341	9	109895263	0.55918	0.0430278	9	112657543	0.0326671	1.55e-07	46.2643	3320	genus Rikenellaceae RC9 gut group
rs2998141	T	C	T	C	-0.136346	-0.0268097	0.234465	10	133196694	0.473917	0.0374374	10	135010198	0.0293073	4.42e-06	16.1042	3330	genus Rikenellaceae RC9 gut group
rs4270579	G	A	G	A	-0.118021	-0.0411354	0.326535	4	83777035	0.222691	0.0337341	4	84698188	0.0271041	5.46e-06	23.7328	3331	genus Rikenellaceae RC9 gut group
[truncated: 135 more rows]

## Sheet: Table S1(II)
			Casual effect of Crohn's disease on gut microbiota
SNP	effect_allele.exposure	other_allele.exposure	effect_allele.outcome	other_allele.outcome	beta.exposure	beta.outcome	eaf.exposure	chr.outcome	pos.outcome	se.outcome	pval.outcome	chr.exposure	pos.exposure	pval.exposure	F	se.exposure	Trait
rs1002922	C	T	C	T	-0.251025	0.00125628	0.374726	5	40386555	0.0112774	0.933435	5	40386453	4.76541e-12	10.3579	0.0363151	family Bacteroidaceae
rs10036578	A	C	A	C	-0.2224	-0.00147542	0.403795	5	40451057	0.0110591	0.901365	5	40450955	4.16064e-10	21.8115	0.0355961	family Bacteroidaceae
rs10036697	A	G	A	G	-0.221677	-0.00221879	0.403662	5	40451363	0.0110569	0.852612	5	40451261	4.78068e-10	15.566	0.0356043	family Bacteroidaceae
rs10043301	T	C	T	C	0.168284	0.00698387	0.621586	5	40530886	0.0113111	0.547695	5	40530784	3.16862e-06	27.9835	0.0361158	family Bacteroidaceae
rs10043340	A	C	A	C	0.168006	0.0075812	0.595619	5	40494967	0.0111324	0.486037	5	40494865	2.37208e-06	15.0951	0.0356033	family Bacteroidaceae
rs10043846	G	A	G	A	0.222713	0.00196643	0.596374	5	40442902	0.0110417	0.874064	5	40442800	3.97594e-10	16.1924	0.0356058	family Bacteroidaceae
rs10044710	G	A	G	A	-0.222693	-0.00161962	0.408283	5	40444472	0.0110114	0.889482	5	40444370	3.61127e-10	32.6672	0.0355174	family Bacteroidaceae
rs1004819	A	G	A	G	0.218667	0.0244628	0.244657	1	67670213	0.0115159	0.0282399	1	67204530	1.52093e-08	10.2106	0.0386393	family Bacteroidaceae
rs1004820	G	T	G	T	-0.223395	-0.0301219	0.444052	1	67670133	0.0105684	0.00467958	1	67204450	1.60953e-10	49.5686	0.0349348	family Bacteroidaceae
rs1004821	G	C	G	C	-0.199528	-0.0298321	0.399678	1	67668537	0.0109318	0.00689089	1	67202854	2.44895e-08	45.474	0.0357778	family Bacteroidaceae
rs1004822	T	A	T	A	-0.199536	-0.0298969	0.39968	1	67668551	0.0109217	0.00690259	1	67202868	2.44596e-08	22.1505	0.0357779	family Bacteroidaceae
rs10052696	T	C	T	C	-0.22198	-0.00208249	0.403741	5	40450762	0.0110573	0.862385	5	40450660	4.51482e-10	44.2383	0.0356017	family Bacteroidaceae
rs10052842	A	G	A	G	-0.22211	-0.00115898	0.403845	5	40450848	0.0110572	0.929341	5	40450746	4.37391e-10	37.4153	0.0355941	family Bacteroidaceae
rs10055349	A	G	A	G	0.237647	0.00527677	0.227792	5	40441718	0.012729	0.59017	5	40441616	1.68651e-09	15.0021	0.0394406	family Bacteroidaceae
rs10055860	T	C	T	C	0.168667	0.00571313	0.621103	5	40569953	0.0113121	0.625115	5	40569851	2.97831e-06	26.6809	0.0360993	family Bacteroidaceae
rs10056760	T	C	T	C	0.232029	0.00356218	0.598278	5	40482599	0.011082	0.762359	5	40482497	7.53356e-11	25.8647	0.035644	family Bacteroidaceae
rs10059585	A	G	A	G	-0.222094	-0.00310644	0.40384	5	40443644	0.0110576	0.792634	5	40443542	4.39612e-10	49.9106	0.0355962	family Bacteroidaceae
rs10063276	A	T	A	T	0.222053	0.00269085	0.596181	5	40476587	0.0110508	0.817311	5	40476485	4.42059e-10	39.1394	0.0355945	family Bacteroidaceae
rs10065527	A	G	A	G	-0.222096	-0.00263519	0.403835	5	40456628	0.0110484	0.825489	5	40456526	4.3843e-10	23.6247	0.035594	family Bacteroidaceae
rs10068204	C	T	C	T	0.164069	0.0115214	0.606368	5	40519351	0.0110708	0.303938	5	40519249	4.57267e-06	43.4339	0.0357957	family Bacteroidaceae
rs10071761	C	T	C	T	-0.24882	-0.00470566	0.373208	5	40415611	0.0113484	0.682623	5	40415509	7.67185e-12	37.4532	0.036353	family Bacteroidaceae
rs10073277	G	A	G	A	0.198324	0.00924063	0.591647	5	40488686	0.0110975	0.39261	5	40488584	2.3362e-08	42.4246	0.0355097	family Bacteroidaceae
rs10075020	C	T	C	T	0.16514	0.0043859	0.602099	5	40575839	0.0112748	0.706123	5	40575737	3.67079e-06	15.3421	0.0356735	family Bacteroidaceae
rs10076944	A	G	A	G	0.167723	0.0106234	0.595697	5	40496951	0.0110909	0.339591	5	40496849	2.46309e-06	29.2449	0.0356013	family Bacteroidaceae
rs10098241	G	A	G	A	0.169409	0.00730885	0.53516	8	88570437	0.0105039	0.487598	8	87558209	1.07629e-06	37.6698	0.0347352	family Bacteroidaceae
rs10153159	A	C	A	C	0.46028	0.0402683	0.0227362	16	50534641	0.0341463	0.236481	16	50500730	4.69872e-06	34.2926	0.100546	family Bacteroidaceae
rs1020360	T	C	T	C	0.253967	-0.0237282	0.093252	5	40258578	0.0223633	0.289622	5	40258476	4.6904e-06	34.4467	0.0554733	family Bacteroidaceae
rs10213846	T	G	T	G	-0.222158	-0.00273557	0.403744	5	40442869	0.0110586	0.819966	5	40442767	4.38733e-10	46.9947	0.0356046	family Bacteroidaceae
rs10217233	T	C	T	C	0.176167	-0.0103142	0.305028	9	117329604	0.0110948	0.364756	9	114567324	1.61715e-06	45.6021	0.0367307	family Bacteroidaceae
rs1025969	T	C	T	C	-0.247272	-0.00399494	0.372492	5	40402913	0.0114014	0.708618	5	40402811	1.05124e-11	47.0168	0.0363674	family Bacteroidaceae
rs10440635	A	G	A	G	0.202548	0.0164048	0.513001	5	40490790	0.0106316	0.119828	5	40490688	4.82159e-09	40.6904	0.0346046	family Bacteroidaceae
rs10456404	C	T	C	T	0.326902	-0.00347221	0.083521	6	32212857	0.0149077	0.868971	6	32245080	9.91151e-09	30.5522	0.0570287	family Bacteroidaceae
rs10473187	T	C	T	C	0.241352	-0.00356769	0.568647	5	40385134	0.0108108	0.793158	5	40385032	6.4506e-12	17.9212	0.0351348	family Bacteroidaceae
rs10473191	A	T	A	T	0.241101	-0.00521717	0.568739	5	40412944	0.0108126	0.683163	5	40412842	6.78891e-12	40.0076	0.0351355	family Bacteroidaceae
rs10473192	G	C	G	C	0.241133	-0.00568945	0.567509	5	40419949	0.010796	0.651887	5	40419847	6.55994e-12	33.4229	0.0351151	family Bacteroidaceae
rs10473195	C	G	C	G	0.243209	-0.00656938	0.569228	5	40439464	0.0108107	0.599389	5	40439362	4.7326e-12	24.2707	0.0351794	family Bacteroidaceae
rs10489629	C	T	C	T	-0.169849	-0.0208889	0.413778	1	67688349	0.0105518	0.0494711	1	67222666	1.52461e-06	45.9993	0.0353265	family Bacteroidaceae
rs10489630	C	A	C	A	-0.198731	-0.0256755	0.420012	1	67662622	0.0106365	0.0167116	1	67196939	1.9013e-08	43.8454	0.0353566	family Bacteroidaceae
rs1049622	T	C	T	C	0.185497	0.0187076	0.258565	6	30858857	0.0131074	0.111097	6	30891080	1.1746e-06	45.6198	0.0381691	family Bacteroidaceae
rs1049623	C	T	C	T	0.185771	0.00356124	0.406674	6	30864829	0.0107456	0.729314	6	30897052	8.51393e-08	15.6949	0.0346855	family Bacteroidaceae
rs1049628	T	C	T	C	0.179623	0.0185369	0.258641	6	30867106	0.0131028	0.11442	6	30899329	2.59012e-06	33.7643	0.0382104	family Bacteroidaceae
rs10512731	G	C	G	C	-0.207645	0.0147536	0.212158	5	40308790	0.0128652	0.25231	5	40308688	2.27557e-06	46.7341	0.0439249	family Bacteroidaceae
rs10512734	G	A	G	A	-0.251016	0.000820919	0.374714	5	40393605	0.0112779	0.964042	5	40393503	4.77529e-12	15.8344	0.0363154	family Bacteroidaceae
rs10512735	T	G	T	G	0.272107	0.00176944	0.193622	5	40394201	0.015773	0.885262	5	40394099	3.87882e-11	41.8671	0.0411745	family Bacteroidaceae
rs10512736	A	T	A	T	-0.251013	0.000680092	0.374722	5	40395386	0.0112783	0.971819	5	40395284	4.77639e-12	43.9381	0.0363152	family Bacteroidaceae
rs10512737	A	G	A	G	0.27211	0.00218978	0.193621	5	40410043	0.0156988	0.856903	5	40409941	3.87704e-11	12.0616	0.0411745	family Bacteroidaceae
rs1052693	T	C	T	C	0.183283	0.0191936	0.258746	6	30876152	0.0131064	0.102421	6	30908375	1.58314e-06	39.1177	0.0381804	family Bacteroidaceae
rs10573	A	G	A	G	0.34121	0.000717813	0.0805667	6	31655438	0.0190484	0.943612	6	31687661	3.1322e-09	25.9912	0.0575929	family Bacteroidaceae
rs1062470	A	G	A	G	0.186326	-0.0102368	0.316117	6	31084435	0.0110234	0.343714	6	31116658	2.60898e-07	33.3436	0.0361818	family Bacteroidaceae
rs10733780	T	G	T	G	-0.170773	-0.0117513	0.69336	10	64687723	0.0123113	0.407806	10	62927963	3.35877e-06	12.4204	0.0367445	family Bacteroidaceae
rs10736626	T	C	T	C	0.164545	-0.000486143	0.365278	11	103151437	0.010845	0.9544	11	103280708	3.33803e-06	48.6332	0.0353949	family Bacteroidaceae
rs10740095	C	T	C	T	-0.170692	-0.0136625	0.69338	10	64673481	0.012296	0.320954	10	62913721	3.39211e-06	43.4937	0.0367434	family Bacteroidaceae
rs10740097	T	C	T	C	-0.170727	-0.0122777	0.69347	10	64684455	0.0123109	0.380565	10	62924695	3.3986e-06	18.0638	0.036754	family Bacteroidaceae
rs10740101	G	A	G	A	-0.170905	-0.00995426	0.692138	10	64746142	0.0122736	0.503778	10	62986382	3.25882e-06	20.1382	0.0367238	family Bacteroidaceae
rs10748781	A	C	A	C	-0.190011	-0.014268	0.652275	10	101283330	0.0108022	0.198458	10	99523573	9.56577e-08	11.7094	0.0356174	family Bacteroidaceae
rs10748783	A	C	A	C	-0.169984	-0.0162733	0.529202	10	101285872	0.0104655	0.120608	10	99526115	7.73767e-07	46.7697	0.0343966	family Bacteroidaceae
rs10761659	G	A	G	A	0.192907	0.00974696	0.528016	10	64445564	0.0105655	0.342599	10	62685804	2.45527e-08	33.791	0.0345933	family Bacteroidaceae
rs10786556	T	C	T	C	-0.162524	-0.0160608	0.540919	10	101278324	0.0104785	0.126052	10	99518567	2.36195e-06	36.4463	0.0344352	family Bacteroidaceae
rs10786557	G	C	G	C	-0.163094	-0.0152185	0.532329	10	101283328	0.0104746	0.146829	10	99523571	2.18374e-06	47.8931	0.0344397	family Bacteroidaceae
rs10789224	C	T	C	T	-0.174088	-0.0348639	0.336229	1	67605134	0.0113856	0.00291766	1	67139451	3.06945e-06	30.2312	0.037309	family Bacteroidaceae
rs10789225	A	C	A	C	-0.182474	-0.0343114	0.333173	1	67621097	0.0114119	0.00357568	1	67155414	1.07629e-06	28.4658	0.037414	family Bacteroidaceae
rs10789226	G	A	G	A	-0.178464	-0.0305242	0.350929	1	67623728	0.0110675	0.00718046	1	67158045	1.2836e-06	22.964	0.0368554	family Bacteroidaceae
rs10789228	T	C	T	C	-0.17442	-0.0210373	0.434757	1	67687064	0.0105311	0.0481288	1	67221381	6.38572e-07	40.1172	0.0350299	family Bacteroidaceae
rs10789230	T	G	T	G	0.171596	0.0144135	0.351879	1	67730628	0.0111012	0.190438	1	67264945	1.46379e-06	28.4599	0.0356295	family Bacteroidaceae
rs10807943	C	T	C	T	-0.430154	-0.0281387	0.93639	7	5340664	0.0184651	0.110238	7	5301033	6.20869e-12	49.1772	0.06257	family Bacteroidaceae
rs10822050	C	T	C	T	0.181504	0.00981169	0.39412	10	64438771	0.0106899	0.353273	10	62679011	2.10344e-07	13.1285	0.0349722	family Bacteroidaceae
rs10822079	T	C	T	C	-0.169838	-0.0142678	0.693172	10	64644167	0.0121028	0.283946	10	62884407	3.82825e-06	17.3855	0.0367575	family Bacteroidaceae
rs10883361	C	T	C	T	-0.165391	-0.0176246	0.548465	10	101282968	0.0104682	0.0927928	10	99523211	1.5936e-06	34.0492	0.0344627	family Bacteroidaceae
rs10883362	T	C	T	C	-0.168782	-0.0163621	0.529393	10	101286984	0.0104684	0.118622	10	99527227	9.27727e-07	10.9566	0.0344004	family Bacteroidaceae
rs10883365	A	G	A	G	-0.170055	-0.0155267	0.529243	10	101287764	0.0104667	0.138555	10	99528007	7.64769e-07	31.1738	0.0343952	family Bacteroidaceae
rs10883366	A	G	A	G	-0.169984	-0.0153451	0.529203	10	101287785	0.0104685	0.14341	10	99528028	7.73642e-07	22.6333	0.0343965	family Bacteroidaceae
rs10883367	C	T	C	T	-0.169984	-0.016169	0.529203	10	101287990	0.0104684	0.123102	10	99528233	7.73678e-07	44.8996	0.0343965	family Bacteroidaceae
rs10883370	C	T	C	T	-0.172531	-0.0120703	0.529984	10	101291472	0.0104751	0.250686	10	99531715	5.25352e-07	23.4741	0.0343906	family Bacteroidaceae
rs10883371	A	C	A	C	-0.172491	-0.0114626	0.529327	10	101292455	0.0104726	0.27535	10	99532698	5.29688e-07	46.6117	0.0343934	family Bacteroidaceae
rs10883372	A	T	A	T	-0.172529	-0.011314	0.529982	10	101292483	0.0104708	0.280837	10	99532726	5.25606e-07	49.8601	0.0343908	family Bacteroidaceae
rs10883373	A	G	A	G	-0.172529	-0.011492	0.529982	10	101292484	0.0104707	0.273324	10	99532727	5.25606e-07	46.098	0.0343908	family Bacteroidaceae
rs10889657	C	T	C	T	-0.182484	-0.035713	0.333181	1	67615487	0.0114116	0.00239505	1	67149804	1.07505e-06	31.7653	0.0374143	family Bacteroidaceae
rs10889658	G	C	G	C	-0.178494	-0.0301519	0.350935	1	67620924	0.011089	0.00791232	1	67155241	1.27865e-06	28.4384	0.0368556	family Bacteroidaceae
rs10889660	A	G	A	G	-0.182443	-0.0343147	0.333167	1	67623874	0.0114117	0.00360412	1	67158191	1.08054e-06	38.4289	0.0374137	family Bacteroidaceae
rs10889661	A	T	A	T	-0.175664	-0.0281086	0.351583	1	67625309	0.0110822	0.0131833	1	67159626	1.84455e-06	47.9468	0.0368288	family Bacteroidaceae
rs10889664	T	C	T	C	-0.182637	-0.0309075	0.356413	1	67635475	0.0110536	0.00625972	1	67169792	6.50594e-07	47.0107	0.0367068	family Bacteroidaceae
rs10889666	G	T	G	T	-0.192108	-0.0349635	0.343787	1	67644713	0.0113903	0.00292873	1	67179030	2.22685e-07	10.8477	0.0370913	family Bacteroidaceae
rs10889669	G	T	G	T	0.224585	0.0255486	0.244577	1	67675728	0.0115515	0.01999	1	67210045	5.70821e-09	21.9222	0.0385547	family Bacteroidaceae
rs10889673	A	G	A	G	0.174054	0.0142785	0.277842	1	67713257	0.0114449	0.200705	1	67247574	3.6993e-06	14.6684	0.0376121	family Bacteroidaceae
rs10889674	G	T	G	T	0.169001	0.0121286	0.408394	1	67717528	0.0106785	0.253172	1	67251845	1.19757e-06	27.2525	0.0348023	family Bacteroidaceae
rs10889676	A	C	A	C	0.172673	0.0187276	0.277977	1	67722567	0.0116099	0.104528	1	67256884	4.44283e-06	28.9754	0.0376234	family Bacteroidaceae
rs10889677	A	C	A	C	0.173007	0.0182383	0.277912	1	67725120	0.0116096	0.113496	1	67259437	4.24864e-06	22.1307	0.0376197	family Bacteroidaceae
rs10889679	C	G	C	G	-0.226418	-0.0222297	0.227413	1	67752088	0.0112891	0.0522839	1	67286405	1.24848e-07	24.8046	0.0428316	family Bacteroidaceae
rs10895389	G	A	G	A	0.172215	-0.00357183	0.340961	11	103151544	0.0113989	0.723951	11	103280815	1.56563e-06	13.6379	0.0358582	family Bacteroidaceae
rs10895390	A	G	A	G	0.173411	-0.00477168	0.339957	11	103152598	0.0114122	0.647827	11	103281869	1.34317e-06	12.6283	0.0358786	family Bacteroidaceae
rs10941507	C	T	C	T	-0.222096	-0.00320349	0.403835	5	40458916	0.0110481	0.786463	5	40458814	4.3841e-10	13.8916	0.035594	family Bacteroidaceae
rs10941508	G	A	G	A	-0.222097	-0.0028518	0.403835	5	40459067	0.011048	0.810939	5	40458965	4.38359e-10	28.4541	0.035594	family Bacteroidaceae
rs10941509	A	G	A	G	0.228311	0.00458285	0.613532	5	40462358	0.0111187	0.662215	5	40462256	2.27709e-10	44.9923	0.0360033	family Bacteroidaceae
rs10941510	C	T	C	T	0.222093	0.00223612	0.596166	5	40462426	0.011051	0.849212	5	40462324	4.38743e-10	39.2093	0.0355941	family Bacteroidaceae
rs10941515	A	T	A	T	0.238462	0.00617579	0.61576	5	40482526	0.0111691	0.565018	5	40482424	3.74628e-11	29.7314	0.0360553	family Bacteroidaceae
rs10941516	G	A	G	A	0.180453	0.00857586	0.458608	5	40522212	0.0105866	0.397877	5	40522110	1.67764e-07	23.1876	0.0344908	family Bacteroidaceae
rs10941518	G	A	G	A	0.172162	-0.00214884	0.675922	5	40609047	0.012232	0.909065	5	40608945	4.96169e-06	11.2876	0.0377019	family Bacteroidaceae
rs10947111	A	G	A	G	0.18332	0.0184465	0.258737	6	30871185	0.0131007	0.11466	6	30903408	1.57456e-06	46.4385	0.0381794	family Bacteroidaceae
rs10951852	G	C	G	C	0.186336	-0.00647175	0.322656	7	5278759	0.0107352	0.558112	7	5239128	2.62162e-07	19.7555	0.0361902	family Bacteroidaceae
rs10951853	T	C	T	C	-0.179181	0.00302012	0.540813	7	5283411	0.0106608	0.747732	7	5243780	2.28229e-07	39.9374	0.034626	family Bacteroidaceae
rs10955331	G	A	G	A	0.173697	0.00405863	0.665931	8	88593519	0.0110963	0.733627	8	87581291	3.27673e-06	25.9067	0.0373329	family Bacteroidaceae
rs10995251	T	C	T	C	0.164019	-0.00126548	0.354593	10	64398466	0.0109382	0.860143	10	62638706	4.24512e-06	35.6253	0.0356641	family Bacteroidaceae
rs10995255	A	G	A	G	0.162826	-0.00172157	0.354866	10	64402433	0.0109528	0.844524	10	62642673	4.95473e-06	15.9022	0.0356551	family Bacteroidaceae
rs10995271	C	G	C	G	0.180997	0.0102434	0.38977	10	64438486	0.0106967	0.336716	10	62678726	2.37219e-07	47.3503	0.0350259	family Bacteroidaceae
rs11079634	C	T	C	T	0.247931	-0.00306622	0.844742	17	64042644	0.0147278	0.834801	17	66046526	7.75711e-07	21.7864	0.0501745	family Bacteroidaceae
rs1109771	G	A	G	A	0.16078	-0.00356517	0.488794	6	32187605	0.0105784	0.74542	6	32219828	3.1676e-06	36.9009	0.0345047	family Bacteroidaceae
rs11103667	T	C	T	C	-0.231708	0.0155942	0.163677	9	137978360	0.0135259	0.246514	9	135086514	2.39784e-06	38.7525	0.0491257	family Bacteroidaceae
rs111373731	C	T	C	T	-0.231979	0.0126333	0.158734	6	31244151	0.0159527	0.376371	6	31276374	3.29936e-06	26.3668	0.0498746	family Bacteroidaceae
rs111467394	T	C	T	C	0.230905	-0.0158511	0.201943	5	40307660	0.0150345	0.323192	5	40307558	2.06063e-08	15.4064	0.0411828	family Bacteroidaceae
rs111496744	G	A	G	A	-0.232736	0.015153	0.158635	6	31247464	0.0160073	0.293645	6	31279687	3.08368e-06	35.9068	0.0498881	family Bacteroidaceae
rs1115705	C	T	C	T	-0.171246	-0.0106598	0.692299	10	64705186	0.0122853	0.451169	10	62945426	3.07822e-06	20.7857	0.0367046	family Bacteroidaceae
rs111606016	C	T	C	T	-0.241347	0.0100481	0.157166	6	31314723	0.0168608	0.550701	6	31346946	1.51995e-06	32.1593	0.0501907	family Bacteroidaceae
rs111664049	A	G	A	G	0.3893	0.00502506	0.0443512	6	32390130	0.0205239	0.864662	6	32422353	1.74369e-07	49.4019	0.0745103	family Bacteroidaceae
rs111689981	C	T	C	T	-0.231842	0.0170075	0.158775	6	31246450	0.0160074	0.242885	6	31278673	3.36248e-06	47.4361	0.049887	family Bacteroidaceae
rs111750542	A	G	A	G	-0.234839	0.0183267	0.16054	6	32227556	0.0237364	0.357701	6	32259779	2.45799e-06	36.3133	0.0498429	family Bacteroidaceae
rs111762561	G	A	G	A	-0.232211	0.0129889	0.158634	6	31244298	0.015954	0.364999	6	31276521	3.2378e-06	39.8713	0.0498829	family Bacteroidaceae
rs11190135	G	A	G	A	-0.170023	-0.0157978	0.529211	10	101286848	0.0104683	0.131846	10	99527091	7.69573e-07	15.8749	0.0343971	family Bacteroidaceae
rs11190140	C	T	C	T	-0.172483	-0.0124472	0.52996	10	101291593	0.0104748	0.235901	10	99531836	5.28932e-07	21.9888	0.03439	family Bacteroidaceae
rs111910807	T	C	T	C	-0.232736	0.015153	0.158635	6	31247494	0.0160073	0.293645	6	31279717	3.08383e-06	21.6653	0.0498881	family Bacteroidaceae
rs11209003	T	G	T	G	-0.185285	-0.0293977	0.344497	1	67601132	0.0114788	0.0129758	1	67135449	6.00814e-07	11.2932	0.0371241	family Bacteroidaceae
rs11209004	A	G	A	G	-0.176329	-0.0335858	0.336715	1	67613932	0.0114026	0.00430687	1	67148249	2.26058e-06	17.5178	0.0372898	family Bacteroidaceae
rs11209005	G	A	G	A	-0.182624	-0.0356463	0.333208	1	67618678	0.0114116	0.00247993	1	67152995	1.0541e-06	23.4229	0.0374134	family Bacteroidaceae
rs11209006	G	T	G	T	-0.17694	-0.0296205	0.351965	1	67619259	0.0110735	0.00903314	1	67153576	1.60491e-06	35.2192	0.0368802	family Bacteroidaceae
rs11209007	G	C	G	C	-0.178494	-0.0297904	0.350935	1	67619345	0.0110737	0.00869141	1	67153662	1.27865e-06	22.1866	0.0368556	family Bacteroidaceae
rs11209012	T	C	T	C	-0.192858	-0.0341642	0.343779	1	67646707	0.0113991	0.00384634	1	67181024	2.00124e-07	25.3601	0.0370937	family Bacteroidaceae
rs11209017	T	A	T	A	-0.189706	-0.0219762	0.410093	1	67666235	0.0106421	0.0411283	1	67200552	9.61812e-08	15.6393	0.0355668	family Bacteroidaceae
rs11209023	G	A	G	A	-0.174212	-0.0208252	0.434804	1	67685948	0.0105312	0.0500743	1	67220265	6.56689e-07	28.4292	0.0350262	family Bacteroidaceae
rs11209025	G	A	G	A	-0.170074	-0.0213621	0.413804	1	67693022	0.010553	0.0439495	1	67227339	1.48347e-06	12.5592	0.0353331	family Bacteroidaceae
rs11209026	A	G	A	G	-0.545967	-0.0426594	0.0456604	1	67705958	0.0235989	0.0687905	1	67240275	2.04781e-08	24.4723	0.0973566	family Bacteroidaceae
rs11209032	A	G	A	G	0.183678	0.0261688	0.391032	1	67740092	0.0112709	0.0160524	1	67274409	1.53112e-07	20.6712	0.0349945	family Bacteroidaceae
rs11209033	G	C	G	C	0.183654	0.02702	0.391041	1	67744500	0.0112717	0.0129367	1	67278817	1.53688e-07	46.2225	0.0349945	family Bacteroidaceae
rs11209034	C	T	C	T	0.183658	0.0248646	0.391036	1	67744684	0.0112793	0.0225752	1	67279001	1.53575e-07	14.3065	0.0349944	family Bacteroidaceae
rs11209040	A	G	A	G	0.183901	0.0201682	0.391834	1	67752671	0.0112806	0.0644023	1	67286988	1.47472e-07	30.65	0.0349908	family Bacteroidaceae
rs112106127	T	C	T	C	-0.550286	-0.03876	0.0457838	1	67716951	0.0220148	0.0780237	1	67251268	1.72771e-08	34.0799	0.0976157	family Bacteroidaceae
rs112106511	G	C	G	C	0.272138	0.00280527	0.193618	5	40421622	0.0157096	0.825611	5	40421520	3.86189e-11	43.8732	0.0411751	family Bacteroidaceae
rs112149677	A	G	A	G	-0.234907	0.0136665	0.157933	6	31243313	0.0165215	0.335018	6	31275536	2.63487e-06	28.7602	0.0500077	family Bacteroidaceae
rs112161056	A	G	A	G	-0.232745	0.0168527	0.158627	6	31246632	0.0160074	0.247447	6	31278855	3.08234e-06	46.6194	0.0498891	family Bacteroidaceae
rs112162078	G	A	G	A	0.391886	0.00940958	0.0461021	6	32390621	0.0190342	0.752693	6	32422844	8.19408e-08	15.8564	0.0730748	family Bacteroidaceae
rs112164276	G	A	G	A	0.319181	-0.00186279	0.060903	6	32449276	0.0181826	0.845991	6	32481499	1.34558e-06	15.2172	0.0660434	family Bacteroidaceae
rs112220608	G	A	G	A	-0.232745	0.0168527	0.158627	6	31246668	0.0160074	0.247447	6	31278891	3.08234e-06	43.8199	0.0498891	family Bacteroidaceae
rs1122433	C	T	C	T	0.168598	0.00686637	0.621184	5	40578922	0.0113239	0.549355	5	40578820	3.02099e-06	21.4106	0.0361071	family Bacteroidaceae
rs112336504	A	G	A	G	0.398921	0.0105843	0.0465044	6	32417933	0.0187215	0.729592	6	32450156	4.03079e-08	39.4447	0.0726698	family Bacteroidaceae
rs112466811	C	G	C	G	-0.232315	0.0186788	0.158634	6	31245177	0.0160165	0.207685	6	31277400	3.20664e-06	32.3572	0.0498839	family Bacteroidaceae
rs112540072	A	G	A	G	-0.220949	0.00841784	0.189687	6	32338289	0.0207337	0.652644	6	32370512	1.78958e-06	48.0565	0.046264	family Bacteroidaceae
rs112613205	G	C	G	C	-0.232282	0.0122014	0.158578	6	31244436	0.0159541	0.393554	6	31276659	3.23974e-06	29.2915	0.0498994	family Bacteroidaceae
rs113056286	C	T	C	T	-0.232736	0.01695	0.158635	6	31246253	0.0160074	0.243885	6	31278476	3.08312e-06	38.3523	0.0498877	family Bacteroidaceae
rs113120270	G	C	G	C	-0.541626	-0.046581	0.0445912	1	67741782	0.0228013	0.0370108	1	67276099	3.87972e-08	20.3645	0.0985448	family Bacteroidaceae
rs113155999	C	T	C	T	-0.541626	-0.0559357	0.0445912	1	67743552	0.0234309	0.0136877	1	67277869	3.87972e-08	16.3002	0.0985448	family Bacteroidaceae
rs113169753	A	C	A	C	-0.241212	0.0135174	0.157146	6	31313463	0.0168722	0.426713	6	31345686	1.54035e-06	13.3963	0.0501905	family Bacteroidaceae
rs113195187	C	T	C	T	0.312934	-0.0364642	0.0596502	7	4866774	0.0262193	0.168232	7	4827143	2.54109e-06	19.3256	0.0665137	family Bacteroidaceae
rs113475966	T	G	T	G	-0.232745	0.0168629	0.158627	6	31246542	0.0160074	0.246533	6	31278765	3.08234e-06	40.248	0.0498891	family Bacteroidaceae
rs113511111	A	G	A	G	-0.241198	0.0128083	0.157165	6	31314438	0.0168634	0.448484	6	31346661	1.54312e-06	12.6963	0.0501914	family Bacteroidaceae
rs113688960	G	C	G	C	0.272125	0.00226577	0.193619	5	40421741	0.015703	0.854122	5	40421639	3.86901e-11	28.2269	0.0411749	family Bacteroidaceae
rs113744451	G	A	G	A	-0.232366	0.0192193	0.158634	6	31245213	0.0160124	0.198689	6	31277436	3.19154e-06	38.1138	0.0498843	family Bacteroidaceae
rs113816421	A	C	A	C	-0.234329	0.0193132	0.157779	6	31263503	0.0167779	0.229872	6	31295726	2.80938e-06	43.5241	0.0500245	family Bacteroidaceae
rs113935720	C	T	C	T	-0.548727	-0.045012	0.0457195	1	67713346	0.0236182	0.0588377	1	67247663	1.88191e-08	32.6852	0.0975945	family Bacteroidaceae
rs114173373	G	A	G	A	-0.232315	0.0183125	0.158634	6	31245182	0.0160168	0.2172	6	31277405	3.20664e-06	33.2922	0.0498839	family Bacteroidaceae
rs114335875	T	C	T	C	0.202461	0.00198327	0.205012	5	40451190	0.0144623	0.835635	5	40451088	8.69901e-07	26.9726	0.0411591	family Bacteroidaceae
rs114634557	T	G	T	G	-0.245049	-0.0402785	0.139375	6	30681315	0.0402301	0.300433	6	30713538	3.88678e-06	26.762	0.0530715	family Bacteroidaceae
rs11465753	C	T	C	T	-0.17573	-0.029205	0.351521	1	67631423	0.0110974	0.0105862	1	67165740	1.83341e-06	45.8666	0.0368331	family Bacteroidaceae
rs11465754	G	A	G	A	-0.17573	-0.0291797	0.351521	1	67631431	0.0110651	0.0100715	1	67165748	1.83341e-06	44.3015	0.0368331	family Bacteroidaceae
rs11465793	C	T	C	T	-0.199905	-0.0263184	0.399503	1	67665815	0.0107865	0.0170406	1	67200132	2.27525e-08	30.3292	0.0357634	family Bacteroidaceae
rs11465794	A	G	A	G	-0.196983	-0.0266629	0.399844	1	67665911	0.0107962	0.0156058	1	67200228	3.56599e-08	13.0292	0.0357429	family Bacteroidaceae
rs11465796	C	T	C	T	-0.196638	-0.0280728	0.399758	1	67665997	0.0107853	0.0107956	1	67200314	3.85949e-08	18.0605	0.0357708	family Bacteroidaceae
rs11465802	C	A	C	A	0.196252	0.0181032	0.257227	1	67685598	0.0115575	0.10841	1	67219915	2.76643e-07	21.6583	0.0381909	family Bacteroidaceae
rs11465817	A	C	A	C	0.182677	0.0185157	0.268278	1	67721097	0.0116008	0.0974304	1	67255414	1.47204e-06	45.037	0.0379392	family Bacteroidaceae
rs1147075	A	G	A	G	0.163588	-0.00166824	0.365567	11	103139292	0.0108392	0.869236	11	103268563	3.71501e-06	26.0363	0.0353572	family Bacteroidaceae
rs1147077	C	T	C	T	0.164251	-0.0023436	0.365295	11	103152245	0.0108386	0.824709	11	103281516	3.46929e-06	46.2051	0.0353922	family Bacteroidaceae
rs114773933	G	A	G	A	-0.261668	0.00277703	0.120292	6	31148349	0.0256124	0.769892	6	31180572	4.14572e-06	44.0905	0.0568358	family Bacteroidaceae
rs11488194	G	A	G	A	-0.548663	-0.0417701	0.0457363	1	67709384	0.0217024	0.0552165	1	67243701	1.8384e-08	10.3171	0.0975131	family Bacteroidaceae
rs115031819	C	T	C	T	-0.232315	0.0183065	0.158634	6	31245180	0.0160152	0.216688	6	31277403	3.20664e-06	30.4216	0.0498839	family Bacteroidaceae
rs1150793	G	A	G	A	0.367935	0.00252071	0.0687992	6	31717696	0.0199031	0.857861	6	31749919	1.91474e-09	36.9023	0.0612726	family Bacteroidaceae
rs1157159	C	T	C	T	0.163716	0.0114477	0.606468	5	40504348	0.0110679	0.305595	5	40504246	4.8156e-06	33.4424	0.0358032	family Bacteroidaceae
rs1157160	C	T	C	T	0.163772	0.011782	0.606443	5	40504420	0.0110792	0.288591	5	40504318	4.77529e-06	36.7187	0.0358016	family Bacteroidaceae
rs11576518	A	G	A	G	-0.220999	-0.0244727	0.441774	1	67682196	0.0105613	0.0214565	1	67216513	2.61812e-10	11.8817	0.0349689	family Bacteroidaceae
rs11580078	G	C	G	C	-0.219625	-0.0321984	0.445581	1	67669634	0.0105532	0.00243047	1	67203951	3.19308e-10	38.136	0.0349216	family Bacteroidaceae
rs11581607	A	G	A	G	-0.547255	-0.0462284	0.0456821	1	67707690	0.0236002	0.050043	1	67242007	1.97174e-08	12.7431	0.0974724	family Bacteroidaceae
rs11583760	T	C	T	C	-0.541728	-0.0385661	0.0445862	1	67735948	0.0228225	0.0869465	1	67270265	3.86687e-08	39.3613	0.0985529	family Bacteroidaceae
rs11651977	T	C	T	C	0.247916	-0.00330264	0.844744	17	64042484	0.0147247	0.821328	17	66046366	7.76712e-07	40.1176	0.050174	family Bacteroidaceae
rs116553115	A	G	A	G	-0.231921	0.0178829	0.158694	6	31244961	0.0160026	0.22341	6	31277184	3.33419e-06	38.7112	0.0498853	family Bacteroidaceae
rs117131231	A	T	A	T	0.476181	-0.00316172	0.0345313	16	50586379	0.0230239	0.900037	16	50552468	7.92666e-09	42.7951	0.0825269	family Bacteroidaceae
rs11738106	A	T	A	T	0.27211	0.00199408	0.193621	5	40400020	0.0157739	0.875418	5	40399918	3.87704e-11	23.5381	0.0411745	family Bacteroidaceae
rs11739261	A	G	A	G	0.27211	0.00258048	0.193621	5	40410739	0.0156987	0.836744	5	40410637	3.87704e-11	26.6585	0.0411745	family Bacteroidaceae
rs11739725	G	A	G	A	0.272214	0.00294317	0.193599	5	40423459	0.0157034	0.821005	5	40423357	3.82472e-11	40.7114	0.0411777	family Bacteroidaceae
rs11740512	C	A	C	A	0.272125	0.00237799	0.193619	5	40424048	0.0157035	0.848199	5	40423946	3.86901e-11	43.3339	0.0411749	family Bacteroidaceae
rs11741377	T	C	T	C	0.269106	0.00615204	0.192985	5	40337079	0.0157845	0.684889	5	40336977	7.03072e-11	41.6132	0.041274	family Bacteroidaceae
rs11741483	A	G	A	G	0.269154	0.00568147	0.193026	5	40337264	0.0157861	0.705004	5	40337162	6.89922e-11	12.1391	0.0412633	family Bacteroidaceae
rs11742349	A	G	A	G	0.168715	0.00594919	0.621084	5	40572443	0.0113186	0.604739	5	40572341	2.96026e-06	10.8698	0.0360998	family Bacteroidaceae
rs11742570	C	T	C	T	0.241329	-0.00531998	0.568678	5	40410584	0.0108126	0.67593	5	40410482	6.49083e-12	26.9461	0.0351359	family Bacteroidaceae
rs11743463	A	C	A	C	0.272017	0.00388888	0.193615	5	40360458	0.0157849	0.786053	5	40360356	4.00405e-11	27.9487	0.0411903	family Bacteroidaceae
rs11746265	C	G	C	G	0.272125	0.00244866	0.193619	5	40423437	0.015703	0.846106	5	40423335	3.86901e-11	34.141	0.0411749	family Bacteroidaceae
rs11747419	T	C	T	C	0.253962	-0.020673	0.093253	5	40269779	0.0223589	0.351922	5	40269677	4.69267e-06	24.2138	0.0554735	family Bacteroidaceae
rs11749040	A	G	A	G	0.270737	0.00228393	0.193624	5	40396425	0.0157689	0.865413	5	40396323	4.9306e-11	40.078	0.0411892	family Bacteroidaceae
rs11750156	T	G	T	G	0.167759	0.00605062	0.621003	5	40561358	0.0113196	0.600636	5	40561256	3.3583e-06	30.8488	0.036096	family Bacteroidaceae
rs11750502	C	T	C	T	0.230986	-0.0140489	0.201733	5	40298915	0.0150759	0.376319	5	40298813	2.108e-08	24.4999	0.0412262	family Bacteroidaceae
rs11770660	T	C	T	C	0.327477	0.00461174	0.152851	7	5289266	0.0152575	0.762538	7	5249635	1.98016e-13	32.2818	0.0445539	family Bacteroidaceae
rs11802647	A	G	A	G	0.165052	0.0189111	0.377872	1	67764598	0.0114992	0.085039	1	67298915	3.87186e-06	44.9225	0.0357399	family Bacteroidaceae
rs11805303	T	C	T	C	0.223906	0.0250122	0.244563	1	67675516	0.0115528	0.0226839	1	67209833	6.36151e-09	28.6409	0.0385582	family Bacteroidaceae
rs118188341	T	C	T	C	-0.42608	0.0194064	0.0535279	7	50247159	0.0255758	0.459692	7	50207563	1.07149e-06	40.738	0.0873467	family Bacteroidaceae
rs11870012	C	T	C	T	0.259705	-0.0180967	0.865111	17	77674202	0.0164618	0.280902	17	79700372	1.40702e-06	26.6602	0.0538359	family Bacteroidaceae
rs11954069	A	T	A	T	-0.222096	-0.00324407	0.403835	5	40452233	0.0110493	0.782497	5	40452131	4.38349e-10	33.8835	0.035594	family Bacteroidaceae
rs11955354	A	G	A	G	-0.222095	-0.00255877	0.403836	5	40457459	0.0110519	0.826851	5	40457357	4.3848e-10	11.4782	0.035594	family Bacteroidaceae
rs11957215	C	T	C	T	-0.222037	-0.00183753	0.403835	5	40445681	0.0110579	0.880537	5	40445579	4.42497e-10	43.3494	0.0355928	family Bacteroidaceae
rs11973119	G	T	G	T	0.317233	-0.0286112	0.0596992	7	4859257	0.0254721	0.29971	7	4819626	1.7187e-06	46.8484	0.0663117	family Bacteroidaceae
rs11977301	T	C	T	C	0.260371	-0.000485349	0.134996	7	5284679	0.0159206	0.994833	7	5245048	4.21881e-08	39.7231	0.0475005	family Bacteroidaceae
rs11981970	G	A	G	A	-0.18968	-0.0045617	0.556231	7	5280612	0.010535	0.699969	7	5240981	4.0024e-08	19.3494	0.0345455	family Bacteroidaceae
rs11984050	A	G	A	G	0.261038	0.000222109	0.134984	7	5285197	0.0159266	0.972233	7	5245566	3.93233e-08	47.5034	0.0475145	family Bacteroidaceae
rs11984660	C	T	C	T	0.168961	0.0104045	0.648015	8	88582032	0.0108937	0.332336	8	87569804	4.43078e-06	24.7222	0.03681	family Bacteroidaceae
rs11988926	T	A	T	A	0.171199	0.00991431	0.616384	8	88586919	0.0107234	0.347762	8	87574691	1.99402e-06	44.8705	0.0360114	family Bacteroidaceae
rs11990036	C	T	C	T	0.168207	0.00457676	0.534961	8	88547249	0.0105181	0.673603	8	87535021	1.28313e-06	19.0776	0.0347367	family Bacteroidaceae
rs11990403	G	C	G	C	0.169768	0.00738879	0.535205	8	88557484	0.0105303	0.483737	8	87545256	1.01653e-06	19.7762	0.0347287	family Bacteroidaceae
rs11994666	T	G	T	G	0.167325	0.0102052	0.592663	8	88579766	0.0106417	0.331938	8	87567538	2.46144e-06	24.8023	0.0355157	family Bacteroidaceae
rs12029362	A	G	A	G	-0.179435	-0.0339554	0.333797	1	67624231	0.0114101	0.00399988	1	67158548	1.58964e-06	19.8244	0.0373851	family Bacteroidaceae
rs12030107	T	G	T	G	0.180714	0.0150867	0.277991	1	67695398	0.0114521	0.177219	1	67229715	1.45918e-06	21.3541	0.0375179	family Bacteroidaceae
rs12030867	C	T	C	T	-0.175836	-0.0274889	0.351617	1	67627620	0.0110988	0.0159649	1	67161937	1.80393e-06	49.2865	0.0368301	family Bacteroidaceae
rs12031203	A	G	A	G	0.180488	0.0144492	0.278046	1	67696547	0.0114494	0.195355	1	67230864	1.50238e-06	37.0953	0.0375164	family Bacteroidaceae
rs12033764	T	C	T	C	0.183934	0.023755	0.391042	1	67734482	0.011283	0.0293888	1	67268799	1.47873e-07	40.0217	0.0350004	family Bacteroidaceae
rs12043240	T	C	T	C	-0.175697	-0.0278923	0.351528	1	67624304	0.0110825	0.0139784	1	67158621	1.84323e-06	26.0916	0.0368346	family Bacteroidaceae
rs12060309	C	T	C	T	-0.179172	-0.0313404	0.334746	1	67604219	0.0114692	0.00767006	1	67138536	1.65444e-06	29.3865	0.0373929	family Bacteroidaceae
rs12065558	T	C	T	C	-0.180139	-0.0282875	0.346383	1	67597693	0.0114646	0.0157267	1	67132010	1.19942e-06	39.8078	0.0370982	family Bacteroidaceae
rs12068633	G	C	G	C	-0.184944	-0.0299465	0.34497	1	67599899	0.0114775	0.0109461	1	67134216	6.29506e-07	43.537	0.037123	family Bacteroidaceae
rs12075103	T	C	T	C	0.222128	0.0227429	0.244513	1	67674284	0.0115594	0.0388481	1	67208601	8.60201e-09	38.6988	0.0385892	family Bacteroidaceae
rs12095335	T	C	T	C	-0.193433	-0.0336271	0.343772	1	67649700	0.0113934	0.00430562	1	67184017	1.8431e-07	17.3233	0.0370953	family Bacteroidaceae
rs12119179	C	A	C	A	0.182857	0.0264269	0.39177	1	67747415	0.0112681	0.0147574	1	67281732	1.7362e-07	27.4304	0.0349928	family Bacteroidaceae
rs12141575	A	G	A	G	0.182903	0.0262188	0.391762	1	67747436	0.011259	0.0153188	1	67281753	1.7254e-07	44.5006	0.0349938	family Bacteroidaceae
rs12141813	A	G	A	G	0.183677	0.0256567	0.391035	1	67742235	0.0112642	0.0181634	1	67276552	1.53112e-07	41.6061	0.0349943	family Bacteroidaceae
rs12153402	A	G	A	G	0.222054	0.00274126	0.596181	5	40463412	0.0110467	0.818506	5	40463310	4.41957e-10	37.9202	0.0355945	family Bacteroidaceae
rs12153757	T	G	T	G	0.272257	-0.00272175	0.193612	5	40438883	0.0157033	0.901195	5	40438781	3.94185e-11	15.0816	0.041212	family Bacteroidaceae
rs12186979	G	A	G	A	0.184108	0.00960787	0.460432	5	40524860	0.0105855	0.346312	5	40524758	9.35643e-08	24.2139	0.0344849	family Bacteroidaceae
rs12187530	A	C	A	C	0.272155	0.00253399	0.193614	5	40389852	0.0157746	0.846235	5	40389750	3.84946e-11	30.6103	0.0411749	family Bacteroidaceae
rs12192123	A	G	A	G	0.202611	-0.0136672	0.177633	6	31459342	0.0126945	0.290335	6	31491565	2.79885e-06	10.058	0.0432462	family Bacteroidaceae
rs12203586	C	G	C	G	0.195005	-0.00753824	0.193519	6	32679591	0.0111553	0.520331	6	32711814	3.26535e-06	30.0812	0.041906	family Bacteroidaceae
rs12206075	C	T	C	T	0.183111	0.0183428	0.258783	6	30871000	0.0131016	0.116743	6	30903223	1.62215e-06	10.6901	0.0381834	family Bacteroidaceae
rs12374574	T	G	T	G	0.268	0.00176981	0.190198	5	40326784	0.015875	0.915961	5	40326682	1.08046e-10	42.516	0.0415166	family Bacteroidaceae
rs12401432	G	C	G	C	-0.193423	-0.0357635	0.343771	1	67656931	0.0113899	0.00228663	1	67191248	1.84638e-07	37.2363	0.0370957	family Bacteroidaceae
rs12514415	T	C	T	C	-0.248225	-0.00355418	0.373077	5	40435036	0.0113673	0.746637	5	40434934	8.95365e-12	24.5119	0.0363839	family Bacteroidaceae
rs12515722	A	C	A	C	-0.247018	-0.0054392	0.372445	5	40412018	0.0113762	0.637114	5	40411916	1.10713e-11	19.0281	0.0363699	family Bacteroidaceae
rs12518497	T	G	T	G	-0.247955	-0.00372905	0.372943	5	40421487	0.0113727	0.725999	5	40421385	9.12221e-12	40.4326	0.0363585	family Bacteroidaceae
rs12519453	A	G	A	G	-0.251023	0.000818842	0.374725	5	40387173	0.0112778	0.96392	5	40387071	4.7665e-12	43.2389	0.0363151	family Bacteroidaceae
rs12520532	C	T	C	T	-0.222096	-0.00201718	0.403835	5	40455445	0.0110517	0.86362	5	40455343	4.3843e-10	32.6855	0.035594	family Bacteroidaceae
rs12523046	T	A	T	A	-0.251023	0.00100689	0.374725	5	40385241	0.0112772	0.950985	5	40385139	4.7665e-12	11.6547	0.0363151	family Bacteroidaceae
rs12523160	T	A	T	A	-0.251026	0.0012606	0.374722	5	40385790	0.0112783	0.933214	5	40385688	4.76321e-12	26.6487	0.036315	family Bacteroidaceae
rs12535635	A	C	A	C	-0.189895	-0.00539726	0.557315	7	5279789	0.0105256	0.644333	7	5240158	3.88544e-08	41.1208	0.0345517	family Bacteroidaceae
rs12554246	T	C	T	C	0.251631	0.0180197	0.124476	9	117445981	0.0273202	0.428484	9	114683701	3.34064e-07	13.3339	0.049309	family Bacteroidaceae
rs12564022	T	C	T	C	0.218691	0.0243786	0.244701	1	67670755	0.011518	0.0289287	1	67205072	1.50695e-08	31.4032	0.0386328	family Bacteroidaceae
rs1264297	C	A	C	A	-0.202248	-0.000654092	0.381442	6	30884806	0.0109981	0.980256	6	30917029	2.11111e-08	10.2377	0.0360987	family Bacteroidaceae
rs1264298	G	A	G	A	-0.202274	-0.000752553	0.38145	6	30884436	0.0109983	0.973083	6	30916659	2.10116e-08	20.4864	0.0360981	family Bacteroidaceae
rs1264299	T	C	T	C	-0.203582	-0.00065301	0.381448	6	30883920	0.0109983	0.980256	6	30916143	1.70648e-08	46.5813	0.0361	family Bacteroidaceae
rs1264300	G	A	G	A	-0.202553	-0.000837756	0.38148	6	30882856	0.0109981	0.965893	6	30915079	2.01925e-08	29.9863	0.0361035	family Bacteroidaceae
rs1264301	T	G	T	G	-0.202546	-0.000815002	0.381502	6	30882781	0.0109981	0.967532	6	30915004	2.0103e-08	36.811	0.0360973	family Bacteroidaceae
rs1264302	T	C	T	C	-0.202689	0.000510611	0.381513	6	30882634	0.0111512	0.938019	6	30914857	1.96775e-08	35.4488	0.036099	family Bacteroidaceae
rs1264303	G	A	G	A	-0.202522	-0.000815002	0.381497	6	30882513	0.0109981	0.967532	6	30914736	2.0186e-08	27.0035	0.0360977	family Bacteroidaceae
rs1264305	T	C	T	C	-0.202297	-0.000532198	0.381454	6	30882277	0.0109978	0.988138	6	30914500	2.09474e-08	10.2421	0.0360988	family Bacteroidaceae
rs1264307	A	G	A	G	-0.202249	-0.000575652	0.381432	6	30880757	0.0109981	0.984358	6	30912980	2.11461e-08	44.4573	0.0361007	family Bacteroidaceae
rs1264309	G	A	G	A	-0.202331	-0.000363782	0.381454	6	30875899	0.010998	0.999937	6	30908122	2.08334e-08	15.1921	0.0360987	family Bacteroidaceae
rs1264311	A	G	A	G	-0.203127	3.70676e-05	0.381648	6	30873041	0.0109997	0.973872	6	30905264	1.82566e-08	41.9455	0.0360937	family Bacteroidaceae
rs1264317	T	C	T	C	-0.203094	0.000894387	0.38158	6	30864700	0.0109923	0.911767	6	30896923	1.8451e-08	37.2306	0.0360996	family Bacteroidaceae
rs1264320	T	C	T	C	-0.203943	0.000773607	0.381849	6	30861000	0.0109872	0.923731	6	30893223	1.59324e-08	33.9624	0.0360884	family Bacteroidaceae
rs1264323	A	G	A	G	0.186786	0.00308053	0.406411	6	30855907	0.010745	0.762212	6	30888130	7.22786e-08	42.9304	0.0346836	family Bacteroidaceae
rs1264327	A	G	A	G	-0.206781	-0.00509746	0.376625	6	30850582	0.011229	0.652574	6	30882805	1.12831e-08	28.2655	0.0362125	family Bacteroidaceae
rs1264328	G	A	G	A	0.18425	0.00406395	0.407015	6	30850142	0.0107448	0.695036	6	30882365	1.1265e-07	47.7312	0.0347311	family Bacteroidaceae
rs1264330	C	A	C	A	0.186658	0.00308613	0.406458	6	30846919	0.0107597	0.767988	6	30879142	7.39861e-08	47.783	0.034687	family Bacteroidaceae
rs1264331	T	G	T	G	-0.203938	0.0017117	0.381868	6	30846830	0.0109907	0.84487	6	30879053	1.5925e-08	34.6658	0.0360869	family Bacteroidaceae
rs1264332	C	G	C	G	-0.201797	0.000391585	0.381593	6	30845563	0.0110081	0.945812	6	30877786	2.29536e-08	16.8402	0.0361118	family Bacteroidaceae
rs1264333	C	T	C	T	-0.204095	0.00022568	0.381906	6	30844314	0.0110014	0.960651	6	30876537	1.55564e-08	46.8259	0.036089	family Bacteroidaceae
rs1264334	A	G	A	G	-0.19052	-0.00487976	0.387083	6	30844260	0.0108217	0.671619	6	30876483	1.15484e-07	21.355	0.0359437	family Bacteroidaceae
rs12655810	C	T	C	T	0.241101	-0.00731908	0.568739	5	40412195	0.0108479	0.551298	5	40412093	6.78891e-12	44.5205	0.0351355	family Bacteroidaceae
rs12656271	A	G	A	G	0.168232	0.00802547	0.62148	5	40550886	0.011308	0.488525	5	40550784	3.17256e-06	26.5408	0.0361066	family Bacteroidaceae
rs12662601	T	C	T	C	0.227307	7.8676e-05	0.150567	6	31328598	0.0170666	0.925812	6	31360821	6.83015e-07	37.4091	0.0457714	family Bacteroidaceae
rs12666119	A	G	A	G	0.274813	-0.0143935	0.0968356	7	80638669	0.017033	0.504002	7	81009353	3.51925e-07	28.5941	0.053956	family Bacteroidaceae
rs12666893	A	G	A	G	-0.174103	-0.000294634	0.540952	7	5281563	0.0106664	0.982326	7	5241932	4.92538e-07	20.1269	0.0346184	family Bacteroidaceae
rs12667469	T	C	T	C	0.20893	0.0173333	0.211449	7	5440395	0.0128415	0.205435	7	5400764	3.39024e-07	11.9487	0.0409637	family Bacteroidaceae
rs12667716	A	G	A	G	0.352868	0.0204156	0.122209	7	5489294	0.0172412	0.247833	7	5449663	3.57273e-13	45.5156	0.048532	family Bacteroidaceae
rs12672490	T	C	T	C	0.421949	0.00594139	0.0966362	7	5353932	0.0216141	0.756157	7	5314301	7.54571e-16	23.1737	0.0523423	family Bacteroidaceae
rs12673263	A	T	A	T	0.276218	-0.0147708	0.0970165	7	80638755	0.0170276	0.493985	7	81009439	2.99944e-07	42.7378	0.0539121	family Bacteroidaceae
rs12697413	G	A	G	A	0.174678	0.00881894	0.642478	5	40556327	0.0114305	0.453904	5	40556225	1.8693e-06	35.4026	0.0366426	family Bacteroidaceae
rs12743974	A	G	A	G	0.169249	0.0128292	0.408366	1	67708357	0.0106796	0.225943	1	67242674	1.14702e-06	24.0909	0.0347922	family Bacteroidaceae
rs12766391	A	G	A	G	0.181724	0.00358471	0.394054	10	64441204	0.0107865	0.751518	10	62681444	2.03137e-07	26.0824	0.0349709	family Bacteroidaceae
rs1278725	T	G	T	G	-0.165216	-0.000752294	0.635383	11	103096754	0.0108365	0.954849	11	103226025	2.90697e-06	17.5819	0.0353231	family Bacteroidaceae
rs1278739	T	C	T	C	0.164127	-0.000828648	0.365306	11	103137837	0.0108367	0.930979	11	103267108	3.40424e-06	40.948	0.0353358	family Bacteroidaceae
rs13167534	A	T	A	T	0.167759	0.00688486	0.621003	5	40561166	0.0113057	0.555829	5	40561064	3.3583e-06	41.8628	0.036096	family Bacteroidaceae
rs13179528	G	A	G	A	0.164761	0.00447381	0.603062	5	40597313	0.0113007	0.698789	5	40597211	4.02133e-06	28.557	0.0357378	family Bacteroidaceae
rs13183025	T	C	T	C	-0.27022	-0.00325235	0.806354	5	40344664	0.0156291	0.846847	5	40344562	5.50174e-11	10.0099	0.041213	family Bacteroidaceae
rs13190206	T	C	T	C	0.164078	0.0110296	0.606365	5	40509263	0.0110703	0.322735	5	40509161	4.57457e-06	48.2576	0.0357983	family Bacteroidaceae
rs13194642	T	C	T	C	0.327937	-0.00164352	0.083884	6	32211695	0.0147225	0.96128	6	32243918	7.75515e-09	24.5133	0.0567985	family Bacteroidaceae
rs13199927	G	T	G	T	0.227311	0.000907336	0.150566	6	31328441	0.017053	0.89647	6	31360664	6.82747e-07	23.1912	0.0457715	family Bacteroidaceae
rs13213216	A	C	A	C	0.195935	-0.0128795	0.220296	6	31327738	0.0131309	0.328967	6	31359961	9.87393e-07	35.6522	0.0400348	family Bacteroidaceae
rs13213218	G	A	G	A	0.196044	-0.0167531	0.220313	6	31327787	0.0130796	0.204836	6	31360010	9.71427e-07	17.0086	0.0400307	family Bacteroidaceae
rs13213324	G	C	G	C	0.196044	-0.0161107	0.220313	6	31327763	0.0130932	0.219852	6	31359986	9.71471e-07	22.3793	0.0400307	family Bacteroidaceae
rs13214113	T	C	T	C	0.22731	0.000790389	0.150566	6	31328400	0.0170528	0.900848	6	31360623	6.8281e-07	47.732	0.0457716	family Bacteroidaceae
rs13214452	C	G	C	G	0.227302	0.00114107	0.150566	6	31328460	0.0170529	0.88687	6	31360683	6.83455e-07	36.1221	0.0457716	family Bacteroidaceae
rs13214722	G	T	G	T	0.321329	-0.00276524	0.0837988	6	32212568	0.0147246	0.907526	6	32244791	1.67394e-08	27.7632	0.0569459	family Bacteroidaceae
rs13215246	T	C	T	C	0.18332	0.0185646	0.258737	6	30871509	0.0131007	0.112417	6	30903732	1.57456e-06	42.8629	0.0381794	family Bacteroidaceae
rs13215409	A	C	A	C	0.183347	0.0185646	0.258719	6	30871619	0.0131007	0.112417	6	30903842	1.56816e-06	39.7647	0.0381785	family Bacteroidaceae
rs13232254	T	C	T	C	0.334616	0.0305318	0.0780109	7	5215444	0.0321131	0.357642	7	5175813	1.16252e-08	49.8925	0.0586516	family Bacteroidaceae
rs13234864	T	C	T	C	-0.172909	0.00182755	0.500216	7	5288801	0.0107642	0.835863	7	5249170	6.93202e-07	22.8261	0.0348379	family Bacteroidaceae
rs13235024	A	G	A	G	-0.22528	0.00736259	0.587511	7	5276376	0.0106509	0.477029	7	5236745	7.6454e-11	36.7435	0.034619	family Bacteroidaceae
rs13235381	T	G	T	G	-0.231709	0.00527824	0.616477	7	5276704	0.0106579	0.624063	7	5237073	2.92954e-11	22.6352	0.0348431	family Bacteroidaceae
rs13241759	A	G	A	G	-0.172379	0.00231415	0.50046	7	5290835	0.0107635	0.800436	7	5251204	7.47584e-07	40.3465	0.0348341	family Bacteroidaceae
rs13246086	G	A	G	A	0.334601	0.0280807	0.0780106	7	5215385	0.0322553	0.397543	7	5175754	1.16472e-08	26.0925	0.0586525	family Bacteroidaceae
rs13247861	A	C	A	C	-0.185249	-0.00635002	0.555495	7	5279887	0.0105225	0.582125	7	5240256	8.1553e-08	23.6669	0.0345378	family Bacteroidaceae
rs13295	G	A	G	A	0.341587	-0.000372134	0.080557	6	31644640	0.0191234	0.99012	6	31676863	3.02615e-09	29.5313	0.0576015	family Bacteroidaceae
rs13300483	T	C	T	C	0.207573	-0.00917441	0.326714	9	117643362	0.012121	0.458038	9	114881082	7.97003e-09	32.7379	0.0359802	family Bacteroidaceae
rs1332099	C	T	C	T	-0.166936	-0.013829	0.540124	10	101298451	0.0104975	0.18755	10	99538694	1.26689e-06	23.0258	0.0344562	family Bacteroidaceae
rs13358164	A	G	A	G	-0.222095	-0.00218407	0.403835	5	40455962	0.0110518	0.851321	5	40455860	4.3845e-10	42.6944	0.035594	family Bacteroidaceae
rs13362202	A	G	A	G	-0.227907	-0.0139944	0.180219	5	40473452	0.0148819	0.377111	5	40473350	1.35519e-06	48.0556	0.0471712	family Bacteroidaceae
rs1343151	A	G	A	G	-0.214654	-0.0185962	0.210287	1	67719129	0.0112807	0.0812806	1	67253446	1.12088e-06	45.9949	0.0440846	family Bacteroidaceae
rs1360522	T	C	T	C	-0.175121	-0.00181906	0.341801	10	101325797	0.0115277	0.862062	10	99566040	2.38875e-06	17.1653	0.0371223	family Bacteroidaceae
rs1362123	C	G	C	G	0.183293	0.0208565	0.258739	6	30876996	0.0131091	0.083127	6	30909219	1.57976e-06	26.887	0.0381792	family Bacteroidaceae
rs1373692	C	A	C	A	0.242468	-0.00545216	0.567823	5	40431183	0.0108112	0.676182	5	40431081	5.2723e-12	22.8997	0.0351504	family Bacteroidaceae
rs1373693	G	A	G	A	0.272504	0.00380343	0.193691	5	40431175	0.0157044	0.78043	5	40431073	3.77833e-11	11.8309	0.0412102	family Bacteroidaceae
rs1373694	A	G	A	G	0.27211	0.0019991	0.193621	5	40403193	0.0157736	0.871178	5	40403091	3.87704e-11	38.9235	0.0411745	family Bacteroidaceae
rs137936979	A	G	A	G	-0.233062	-0.00137245	0.170432	6	30988843	0.0215384	0.878617	6	31021066	1.61384e-06	20.77	0.0485891	family Bacteroidaceae
rs138282823	G	A	G	A	0.272125	0.00249258	0.193619	5	40419595	0.0157004	0.83987	5	40419493	3.86901e-11	35.0531	0.0411749	family Bacteroidaceae
rs1386999	T	G	T	G	0.172743	-0.00611782	0.340779	11	103150870	0.0114166	0.567253	11	103280141	1.49737e-06	38.7333	0.0359015	family Bacteroidaceae
rs139833830	T	G	T	G	0.276183	-0.0137846	0.0970158	7	80640665	0.0171039	0.556906	7	81011349	3.00912e-07	29.47	0.0539117	family Bacteroidaceae
rs139990068	A	G	A	G	-0.264718	0.0207605	0.188233	5	40340145	0.0143576	0.138315	5	40340043	1.33226e-08	35.8755	0.04659	family Bacteroidaceae
rs140023300	A	G	A	G	-0.20732	0.0136046	0.21222	5	40299272	0.0129072	0.279106	5	40299170	2.36848e-06	21.9795	0.0439317	family Bacteroidaceae
rs140953244	A	G	A	G	-0.548852	-0.0414445	0.045743	1	67710425	0.0216991	0.0568101	1	67244742	1.83092e-08	14.2185	0.0975345	family Bacteroidaceae
rs1419693	C	A	C	A	0.18332	0.0190703	0.258737	6	30877760	0.0131056	0.104505	6	30909983	1.57456e-06	35.5571	0.0381794	family Bacteroidaceae
rs1445001	G	A	G	A	0.242532	-0.00546543	0.567853	5	40431664	0.0108113	0.675337	5	40431562	5.24687e-12	18.6978	0.035156	family Bacteroidaceae
rs1445002	A	C	A	C	0.261486	-0.00425432	0.191205	5	40319877	0.0157608	0.802151	5	40319775	3.23542e-10	46.8625	0.0415912	family Bacteroidaceae
rs1445004	T	C	T	C	0.241101	-0.00530785	0.568739	5	40414419	0.0108127	0.6775	5	40414317	6.78891e-12	27.5938	0.0351355	family Bacteroidaceae
rs145328288	T	C	T	C	0.237378	-0.0241109	0.127633	7	5928451	0.0168153	0.140033	7	5888820	1.19135e-06	39.1213	0.0488726	family Bacteroidaceae
rs148170789	G	A	G	A	-0.54886	-0.0421766	0.0457416	1	67710231	0.0219997	0.0557226	1	67244548	1.82865e-08	23.9299	0.0975321	family Bacteroidaceae
rs149368937	G	A	G	A	0.253044	0.00397658	0.164127	5	40341969	0.0180499	0.776529	5	40341867	8.41763e-09	23.1833	0.0439323	family Bacteroidaceae
rs149509525	T	A	T	A	0.27618	-0.00719797	0.0970161	7	80641850	0.0168118	0.80493	7	81012534	3.00961e-07	44.3579	0.0539114	family Bacteroidaceae
rs1495965	T	C	T	C	-0.16892	-0.0252246	0.4285	1	67753508	0.0105234	0.0153863	1	67287825	1.54269e-06	39.4358	0.0351505	family Bacteroidaceae
rs1495966	C	T	C	T	-0.169253	-0.0257382	0.428481	1	67753353	0.0105233	0.0134277	1	67287670	1.47208e-06	42.1969	0.0351512	family Bacteroidaceae
rs149798029	A	G	A	G	-0.541626	-0.046419	0.0445912	1	67741884	0.0228014	0.0372329	1	67276201	3.87972e-08	49.8183	0.0985448	family Bacteroidaceae
rs150566648	G	C	G	C	0.272257	-0.00276681	0.193612	5	40438516	0.0158048	0.887185	5	40438414	3.94185e-11	29.8228	0.041212	family Bacteroidaceae
rs1505992	T	A	T	A	0.167942	0.0114935	0.595653	5	40498577	0.0110927	0.303118	5	40498475	2.38556e-06	32.5244	0.0355985	family Bacteroidaceae
rs1505994	C	T	C	T	0.167804	0.0109499	0.607707	5	40527024	0.0110721	0.32903	5	40526922	2.81132e-06	12.9515	0.0358239	family Bacteroidaceae
rs150854215	G	A	G	A	0.269152	0.00462772	0.193026	5	40338977	0.015786	0.760575	5	40338875	6.90081e-11	34.9512	0.0412633	family Bacteroidaceae
rs1509952	T	C	T	C	-0.168529	-0.00687666	0.690208	10	64739668	0.0122899	0.678154	10	62979908	4.31628e-06	18.0184	0.0366722	family Bacteroidaceae
rs151212302	G	A	G	A	0.477427	-0.0526012	0.0255082	6	32583261	0.0505207	0.311638	6	32615484	5.52459e-07	46.3295	0.0953493	family Bacteroidaceae
rs151278615	A	G	A	G	-0.541626	-0.0495271	0.0445912	1	67742670	0.0228016	0.0257631	1	67276987	3.87972e-08	15.382	0.0985448	family Bacteroidaceae
rs1532502	A	G	A	G	0.183682	0.0232715	0.391037	1	67737650	0.0112822	0.0328093	1	67271967	1.53151e-07	21.0628	0.0349954	family Bacteroidaceae
rs1545334	G	A	G	A	0.247571	0.000577951	0.611425	5	40430118	0.0113255	0.957736	5	40430016	6.0062e-12	23.6827	0.0359867	family Bacteroidaceae
rs1548962	C	G	C	G	-0.169975	-0.015778	0.529203	10	101289735	0.0104672	0.132228	10	99529978	7.74729e-07	42.8729	0.0343965	family Bacteroidaceae
rs1548963	G	C	G	C	-0.169975	-0.0158588	0.529203	10	101289703	0.0104671	0.130268	10	99529946	7.74711e-07	34.6209	0.0343965	family Bacteroidaceae
rs1548964	C	G	C	G	-0.169406	-0.0158201	0.529056	10	101289653	0.0104671	0.131215	10	99529896	8.44442e-07	32.5491	0.0343984	family Bacteroidaceae
rs1550761	T	C	T	C	-0.232427	0.00134928	0.150965	5	40389129	0.0167168	0.958245	5	40389027	4.93947e-06	39.3355	0.0508889	family Bacteroidaceae
rs1553575	G	A	G	A	0.163772	0.0116939	0.606443	5	40502932	0.0110799	0.292255	5	40502830	4.77518e-06	49.2619	0.0358016	family Bacteroidaceae
rs1553576	A	T	A	T	0.164079	0.0110572	0.606365	5	40509655	0.0110661	0.322553	5	40509553	4.57446e-06	44.9025	0.0357983	family Bacteroidaceae
rs1553577	C	T	C	T	0.164076	0.0110916	0.606365	5	40510007	0.0110702	0.3211	5	40509905	4.57583e-06	40.8879	0.0357983	family Bacteroidaceae
rs1569922	T	C	T	C	-0.188577	-0.0233539	0.410018	1	67664963	0.0106468	0.0299864	1	67199280	1.10349e-07	27.4102	0.0355217	family Bacteroidaceae
rs1569923	G	A	G	A	-0.188963	-0.0216925	0.410024	1	67665210	0.0106424	0.0439328	1	67199527	1.04735e-07	25.2932	0.0355307	family Bacteroidaceae
rs1571918	G	A	G	A	-0.171286	-0.0107851	0.692299	10	64721524	0.0122857	0.459435	10	62961764	3.06013e-06	38.3621	0.0367035	family Bacteroidaceae
rs1587960	G	T	G	T	0.168121	0.00704017	0.621326	5	40537221	0.0113098	0.544929	5	40537119	3.23452e-06	28.0594	0.0361137	family Bacteroidaceae
rs1685834	A	T	A	T	0.16398	-0.00213689	0.365232	11	103135605	0.0108352	0.835556	11	103264876	3.44937e-06	39.3282	0.0353248	family Bacteroidaceae
rs16869807	A	G	A	G	0.23088	-0.0173448	0.201952	5	40309999	0.0149656	0.242488	5	40309897	2.06876e-08	10.2513	0.0411833	family Bacteroidaceae
rs16869930	A	G	A	G	-0.251013	0.000717691	0.374722	5	40394954	0.0112781	0.970501	5	40394852	4.77639e-12	11.0882	0.0363152	family Bacteroidaceae
rs16869934	T	C	T	C	-0.246872	-0.00406929	0.372617	5	40397352	0.0113765	0.724465	5	40397250	1.14419e-11	25.3021	0.0363737	family Bacteroidaceae
rs16898264	A	G	A	G	0.195357	-0.0113791	0.193485	6	32677152	0.0111603	0.330597	6	32709375	3.14507e-06	29.1855	0.0419121	family Bacteroidaceae
rs16917546	C	T	C	T	0.164174	-0.000465539	0.35454	10	64397538	0.0109432	0.913525	10	62637778	4.16141e-06	10.3195	0.0356655	family Bacteroidaceae
rs16930907	T	C	T	C	0.255405	0.020706	0.123535	9	117453668	0.0275517	0.33604	9	114691388	2.43478e-07	21.4131	0.0494717	family Bacteroidaceae
rs16931058	A	G	A	G	0.246649	0.0347421	0.125032	9	117467553	0.0273625	0.13587	9	114705273	5.82921e-07	48.1897	0.0493615	family Bacteroidaceae
rs17154632	T	A	T	A	0.275191	-0.0185956	0.0970217	7	80635665	0.0171298	0.36353	7	81006349	3.41059e-07	17.8655	0.0539674	family Bacteroidaceae
rs17189763	T	C	T	C	-0.205268	-0.00375383	0.378336	6	30923527	0.0111095	0.749716	6	30955750	1.39361e-08	37.354	0.0361759	family Bacteroidaceae
rs17196185	T	C	T	C	-0.234696	0.0159105	0.169132	6	30940505	0.0236752	0.48569	6	30972728	1.47659e-06	40.156	0.048749	family Bacteroidaceae
rs17198685	T	C	T	C	-0.232797	0.0171103	0.158636	6	31248648	0.0160085	0.245944	6	31280871	3.06768e-06	39.716	0.0498898	family Bacteroidaceae
rs17198692	T	G	T	G	-0.232798	0.0167076	0.158636	6	31248655	0.0160088	0.255893	6	31280878	3.06768e-06	45.2839	0.0498898	family Bacteroidaceae
rs17202724	T	C	T	C	0.400001	0.0105043	0.0462211	6	32397989	0.0190686	0.710143	6	32430212	3.91111e-08	29.2976	0.072796	family Bacteroidaceae
rs17202899	C	T	C	T	0.318943	0.00406623	0.0608973	6	32434481	0.0178085	0.946056	6	32466704	1.35257e-06	45.0342	0.0660083	family Bacteroidaceae
rs17205373	G	C	G	C	0.235869	-0.0043254	0.137823	6	32626210	0.0177116	0.770628	6	32658433	6.49352e-07	39.6995	0.047402	family Bacteroidaceae
rs17205647	A	G	A	G	0.233387	-0.0129154	0.305016	6	32637418	0.0128535	0.326648	6	32669641	1.16041e-10	46.8377	0.0362154	family Bacteroidaceae
rs17206343	T	C	T	C	0.195167	-0.00988601	0.193497	6	32675032	0.0111582	0.398492	6	32707255	3.20856e-06	40.0248	0.0419084	family Bacteroidaceae
rs17212650	T	C	T	C	0.183961	-0.00809112	0.217927	6	32674869	0.0111493	0.496075	6	32707092	4.99954e-06	43.295	0.0402998	family Bacteroidaceae
rs17212657	C	T	C	T	0.183961	-0.00702102	0.217927	6	32674903	0.0110958	0.553152	6	32707126	4.99942e-06	10.6336	0.0402998	family Bacteroidaceae
rs17212748	T	C	T	C	0.195182	-0.0100048	0.193496	6	32675266	0.0111604	0.391385	6	32707489	3.20288e-06	33.0711	0.0419084	family Bacteroidaceae
rs17212762	C	T	C	T	0.195167	-0.00957602	0.193497	6	32675312	0.0111582	0.412048	6	32707535	3.20856e-06	47.2329	0.0419084	family Bacteroidaceae
rs17212832	C	T	C	T	0.195391	-0.00970175	0.193445	6	32675497	0.0111582	0.407102	6	32707720	3.14232e-06	22.3456	0.0419178	family Bacteroidaceae
rs17219176	A	G	A	G	0.195167	-0.0095406	0.193497	6	32675313	0.0111582	0.415233	6	32707536	3.20856e-06	49.8755	0.0419084	family Bacteroidaceae
rs17219295	T	C	T	C	0.260237	-0.00821731	0.130449	6	32680697	0.0119177	0.455061	6	32712920	5.58805e-08	12.1063	0.0479124	family Bacteroidaceae
rs17219309	C	A	C	A	0.260237	-0.00599432	0.130449	6	32680727	0.0119102	0.638425	6	32712950	5.58805e-08	37.5725	0.0479124	family Bacteroidaceae
rs17227583	C	T	C	T	0.272027	0.00383093	0.193636	5	40377866	0.0157685	0.79068	5	40377764	3.9355e-11	44.6701	0.0411757	family Bacteroidaceae
rs17234657	G	T	G	T	0.272965	0.0012936	0.193635	5	40401509	0.015774	0.905967	5	40401407	3.31971e-11	12.2133	0.041161	family Bacteroidaceae
rs17235132	C	T	C	T	0.27211	0.00247818	0.193621	5	40412357	0.0157003	0.842813	5	40412255	3.87704e-11	16.2331	0.0411745	family Bacteroidaceae
rs17375018	A	G	A	G	-0.19343	-0.0355667	0.343779	1	67655147	0.0113884	0.00242408	1	67189464	1.85204e-07	25.1998	0.037101	family Bacteroidaceae
rs17422797	T	C	T	C	-0.229763	0.0146531	0.178365	6	32265528	0.0212526	0.412837	6	32297751	1.35566e-06	37.3906	0.047556	family Bacteroidaceae
rs17576984	T	C	T	C	0.234363	-0.00545289	0.125525	6	32212985	0.017181	0.659524	6	32245208	1.73764e-06	12.9379	0.0490119	family Bacteroidaceae
rs17581305	A	G	A	G	0.195148	-0.0101224	0.193506	6	32677353	0.0111577	0.387468	6	32709576	3.21766e-06	18.3267	0.0419095	family Bacteroidaceae
rs17581326	G	A	G	A	0.195167	-0.0100933	0.193497	6	32678753	0.0111564	0.387485	6	32710976	3.20863e-06	43.8644	0.0419084	family Bacteroidaceae
rs17581404	G	A	G	A	0.194859	-0.0085663	0.192838	6	32679518	0.0111599	0.463721	6	32711741	3.59948e-06	34.3604	0.0420565	family Bacteroidaceae
rs17581425	C	T	C	T	0.260237	-0.00588448	0.130449	6	32680585	0.0119085	0.639458	6	32712808	5.58805e-08	47.4997	0.0479124	family Bacteroidaceae
rs17615293	C	A	C	A	0.197909	-0.00778465	0.193428	6	32679489	0.0111592	0.506008	6	32711712	2.55094e-06	46.0215	0.0420724	family Bacteroidaceae
rs17826145	T	C	T	C	0.27211	0.00113363	0.193621	5	40398190	0.0157724	0.925652	5	40398088	3.87704e-11	19.8514	0.0411745	family Bacteroidaceae
rs1812491	A	G	A	G	-0.17876	-0.0271975	0.350853	1	67616170	0.0111052	0.0173866	1	67150487	1.23902e-06	48.6122	0.0368632	family Bacteroidaceae
rs1816094	C	A	C	A	0.254124	-0.0270412	0.0932342	5	40247506	0.0223811	0.227071	5	40247404	4.6253e-06	22.3029	0.0554722	family Bacteroidaceae
rs1838103	A	T	A	T	0.248007	-0.0026874	0.844732	17	64041361	0.0147238	0.865045	17	66045243	7.69237e-07	43.3881	0.0501732	family Bacteroidaceae
rs1842074	G	A	G	A	0.245253	-0.00195064	0.58165	5	40323357	0.0107885	0.910927	5	40323255	4.04855e-12	13.7972	0.035362	family Bacteroidaceae
rs1876141	A	G	A	G	0.164035	0.0114259	0.606413	5	40525735	0.0110714	0.308587	5	40525633	4.60214e-06	18.876	0.0357987	family Bacteroidaceae
rs1876144	A	G	A	G	0.16406	0.0119084	0.606372	5	40521550	0.0110709	0.287032	5	40521448	4.57857e-06	19.8149	0.0357957	family Bacteroidaceae
rs1888968	T	C	T	C	-0.171302	-0.00976173	0.69232	10	64703368	0.0122843	0.498869	10	62943608	3.05541e-06	35.6484	0.0367045	family Bacteroidaceae
rs189435	C	G	C	G	0.25412	-0.0281578	0.0932344	5	40256393	0.0223521	0.200959	5	40256291	4.62626e-06	44.6351	0.055472	family Bacteroidaceae
rs1899983	G	A	G	A	0.240896	-0.00726607	0.567581	5	40424977	0.0108348	0.553645	5	40424875	6.93266e-12	24.9655	0.035121	family Bacteroidaceae
rs1909129	G	A	G	A	0.181187	0.0239172	0.391141	1	67735299	0.0112816	0.0282961	1	67269616	2.27457e-07	41.999	0.0350094	family Bacteroidaceae
rs1912369	A	G	A	G	-0.17128	-0.0111234	0.692301	10	64719893	0.0122852	0.443563	10	62960133	3.06274e-06	49.3661	0.0367037	family Bacteroidaceae
rs192007	A	G	A	G	0.180072	0.0243177	0.337626	10	64586395	0.0110234	0.0346036	10	62826635	5.54805e-07	15.3229	0.035969	family Bacteroidaceae
rs1948901	G	A	G	A	0.168668	0.00686488	0.621105	5	40577768	0.0113232	0.550047	5	40577666	2.97804e-06	48.2501	0.0360994	family Bacteroidaceae
rs1948902	C	G	C	G	0.16846	0.00683048	0.621251	5	40577958	0.0113244	0.551451	5	40577856	3.08717e-06	29.5444	0.0361119	family Bacteroidaceae
rs1949446	A	T	A	T	0.247985	-0.00233044	0.844733	17	64041851	0.0147241	0.879336	17	66045733	7.71063e-07	15.8901	0.0501734	family Bacteroidaceae
rs1949447	G	A	G	A	0.247339	-0.00308163	0.844913	17	64041801	0.0147229	0.835672	17	66045683	8.38166e-07	12.622	0.0502082	family Bacteroidaceae
rs1977160	A	G	A	G	-0.199011	-0.0282279	0.399699	1	67667936	0.0108072	0.0102643	1	67202253	2.65877e-08	34.4008	0.035777	family Bacteroidaceae
rs1990111	A	T	A	T	0.276179	-0.00505352	0.0970161	7	80642403	0.0167998	0.909166	7	81013087	3.00961e-07	36.7413	0.0539113	family Bacteroidaceae
rs1990112	A	G	A	G	0.275445	-0.00638987	0.0973901	7	80641996	0.0167881	0.849176	7	81012680	3.19705e-07	48.5395	0.053888	family Bacteroidaceae
rs1992660	T	C	T	C	0.241142	-0.00472384	0.568728	5	40415067	0.0108148	0.716425	5	40414965	6.73597e-12	21.5603	0.0351358	family Bacteroidaceae
rs1992662	G	A	G	A	-0.251001	0.0018842	0.374723	5	40393852	0.0112772	0.889183	5	40393750	4.78851e-12	38.2785	0.0363152	family Bacteroidaceae
rs1995601	T	C	T	C	0.174667	0.00905308	0.642571	5	40554953	0.0114307	0.440689	5	40554851	1.88291e-06	16.0716	0.0366516	family Bacteroidaceae
rs1999477	G	A	G	A	-0.170128	-0.0171144	0.693254	10	64646298	0.0122903	0.203653	10	62886538	3.67587e-06	34.8947	0.0367532	family Bacteroidaceae
rs2017314	C	A	C	A	-0.169102	-0.0230564	0.42846	1	67748140	0.0105337	0.0271428	1	67282457	1.49696e-06	20.0315	0.0351443	family Bacteroidaceae
rs2019262	A	G	A	G	-0.222301	-0.0269098	0.44175	1	67679990	0.0105735	0.0114854	1	67214307	2.02316e-10	23.4359	0.0349553	family Bacteroidaceae
rs2026407	C	T	C	T	-0.177897	-0.0157875	0.698644	10	64641485	0.0123244	0.254541	10	62881725	1.40043e-06	40.606	0.0368702	family Bacteroidaceae
rs20547	G	A	G	A	0.401148	0.0437733	0.0355666	6	32826233	0.0339625	0.238842	6	32858456	1.24211e-06	44.2813	0.0827314	family Bacteroidaceae
rs2055647	A	G	A	G	0.164253	0.010163	0.606323	5	40507592	0.0111093	0.361456	5	40507490	4.47579e-06	32.3374	0.0358008	family Bacteroidaceae
rs2056862	T	G	T	G	0.167407	0.0104869	0.621503	8	88574333	0.0107468	0.323658	8	87562105	3.54136e-06	26.1291	0.0361052	family Bacteroidaceae
rs206017	A	G	A	G	0.167995	0.00454296	0.512401	6	32176211	0.0109309	0.671174	6	32208434	1.18386e-06	44.6282	0.0345789	family Bacteroidaceae
rs206018	G	C	G	C	-0.20022	-0.00733995	0.246583	6	32177880	0.0136489	0.587894	6	32210103	1.43618e-06	44.5689	0.0415401	family Bacteroidaceae
rs2064689	A	G	A	G	-0.193446	-0.0342123	0.343785	1	67653010	0.0113901	0.0035759	1	67187327	1.83815e-07	48.1234	0.0370941	family Bacteroidaceae
rs2066844	T	C	T	C	0.50425	-0.00760876	0.0186477	16	50745926	0.0370489	0.780637	16	50712015	3.54446e-06	47.4809	0.108758	family Bacteroidaceae
rs2071277	C	T	C	T	0.175962	0.0088479	0.458125	6	32171683	0.0105093	0.398319	6	32203906	3.18317e-07	30.6931	0.0344197	family Bacteroidaceae
rs2071287	T	C	T	C	0.176041	0.00658918	0.458107	6	32170433	0.0105262	0.520604	6	32202656	3.14507e-07	12.8739	0.0344197	family Bacteroidaceae
rs2074506	T	G	T	G	-0.20091	-0.000180354	0.381446	6	30890483	0.0109962	0.984985	6	30922706	2.61373e-08	32.2171	0.0360991	family Bacteroidaceae
rs2074508	A	G	A	G	0.183307	0.0204486	0.258735	6	30876438	0.0131064	0.0872293	6	30908661	1.57678e-06	48.3954	0.0381791	family Bacteroidaceae
rs2074509	A	G	A	G	0.18332	0.0192524	0.258737	6	30876238	0.0131064	0.101401	6	30908461	1.57456e-06	22.1966	0.0381794	family Bacteroidaceae
rs2074510	T	G	T	G	0.183367	0.0191936	0.258724	6	30876034	0.0131064	0.102421	6	30908257	1.56462e-06	30.8167	0.0381791	family Bacteroidaceae
rs2074512	C	T	C	T	0.183952	0.0189555	0.258618	6	30878919	0.0131057	0.107074	6	30911142	1.45342e-06	46.1117	0.0381838	family Bacteroidaceae
rs2084031	C	T	C	T	0.241133	-0.00564473	0.567509	5	40419429	0.0107963	0.654054	5	40419327	6.55994e-12	47.215	0.0351151	family Bacteroidaceae
rs2088242	T	C	T	C	0.165165	0.0189705	0.377849	1	67763780	0.0114944	0.0838119	1	67298097	3.73328e-06	39.4805	0.035706	family Bacteroidaceae
rs2135331	T	A	T	A	0.168607	0.00587686	0.621116	5	40569087	0.0113185	0.60873	5	40568985	3.00289e-06	23.0831	0.0360994	family Bacteroidaceae
rs2142195	C	T	C	T	0.167504	0.00604639	0.564046	8	88549744	0.0105267	0.562324	8	87537516	1.76864e-06	22.986	0.0350558	family Bacteroidaceae
rs2142234	A	G	A	G	0.341748	0.000182415	0.0805406	6	31639129	0.0191379	0.965263	6	31671352	2.98751e-09	26.242	0.0576081	family Bacteroidaceae
rs2180294	G	C	G	C	0.174222	0.0137422	0.277911	1	67709141	0.0114459	0.218758	1	67243458	3.61293e-06	39.6017	0.0376088	family Bacteroidaceae
rs2197425	T	G	T	G	-0.248639	-0.0031301	0.373121	5	40418355	0.0113743	0.76763	5	40418253	7.93049e-12	23.9227	0.0363517	family Bacteroidaceae
rs2197426	G	C	G	C	-0.248639	-0.00288224	0.373121	5	40418273	0.0113749	0.784579	5	40418171	7.93049e-12	25.2317	0.0363517	family Bacteroidaceae
rs2197427	T	G	T	G	-0.248441	-0.00311233	0.373205	5	40418196	0.0113739	0.768888	5	40418094	8.28514e-12	12.0479	0.0363561	family Bacteroidaceae
rs2197428	C	T	C	T	-0.251013	-0.000111704	0.374798	5	40392200	0.0112765	0.970663	5	40392098	4.80286e-12	30.7069	0.0363193	family Bacteroidaceae
rs2201841	G	A	G	A	0.180705	0.0152949	0.277993	1	67694202	0.0114517	0.171652	1	67228519	1.46107e-06	34.8517	0.037518	family Bacteroidaceae
rs2202528	C	G	C	G	0.181113	0.00835606	0.473838	5	40531620	0.0105735	0.395764	5	40531518	1.509e-07	20.6896	0.0344881	family Bacteroidaceae
rs2223029	G	A	G	A	0.169575	0.00447237	0.535052	8	88554911	0.0105042	0.673812	8	87542683	1.04287e-06	19.3513	0.034725	family Bacteroidaceae
rs2229933	C	G	C	G	0.183037	0.0188947	0.258774	6	30857072	0.0131069	0.108239	6	30889295	1.64759e-06	30.9949	0.0381929	family Bacteroidaceae
rs2239517	A	G	A	G	0.184676	0.0187032	0.258747	6	30865115	0.0131028	0.111427	6	30897338	1.31054e-06	11.8744	0.0381708	family Bacteroidaceae
rs2239521	C	G	C	G	0.185744	-0.0118886	0.316106	6	31089388	0.0110242	0.274579	6	31121611	2.84951e-07	46.0426	0.0361854	family Bacteroidaceae
rs2239522	A	G	A	G	0.185744	-0.0118729	0.316106	6	31089389	0.0110242	0.275044	6	31121612	2.84951e-07	38.2842	0.0361854	family Bacteroidaceae
rs224029	C	T	C	T	-0.164546	-0.0260514	0.601927	10	64519299	0.0106038	0.0137524	10	62759539	2.47725e-06	15.3483	0.0349355	family Bacteroidaceae
rs224030	G	A	G	A	-0.164719	-0.0282106	0.590742	10	64520135	0.0105764	0.0075684	10	62760375	2.24399e-06	42.8182	0.0348236	family Bacteroidaceae
rs224042	A	G	A	G	-0.163729	-0.0264996	0.59064	10	64524290	0.0105772	0.0120213	10	62764530	2.56083e-06	46.2913	0.0348121	family Bacteroidaceae
rs224043	T	G	T	G	-0.159928	-0.0274453	0.576665	10	64524992	0.0105189	0.00911169	10	62765232	4.16975e-06	19.6331	0.0347462	family Bacteroidaceae
rs224073	G	C	G	C	-0.164928	-0.0297333	0.590648	10	64510104	0.0105795	0.00497144	10	62750344	2.18283e-06	14.0986	0.0348265	family Bacteroidaceae
rs224074	C	T	C	T	-0.164926	-0.0296755	0.590647	10	64510387	0.0105794	0.0050538	10	62750627	2.18338e-06	15.9074	0.0348264	family Bacteroidaceae
rs224076	T	A	T	A	-0.164985	-0.0293505	0.590611	10	64511641	0.0105777	0.00551838	10	62751881	2.16676e-06	36.2639	0.0348274	family Bacteroidaceae
rs224077	A	G	A	G	-0.164797	-0.029382	0.590656	10	64511681	0.0105779	0.00546605	10	62751921	2.23501e-06	33.8283	0.0348339	family Bacteroidaceae
rs224078	G	A	G	A	-0.164774	-0.0293472	0.590511	10	64511760	0.0105777	0.00551838	10	62752000	2.2414e-06	10.0925	0.0348335	family Bacteroidaceae
rs224079	T	C	T	C	-0.164791	-0.029031	0.590528	10	64513230	0.0105789	0.00604034	10	62753470	2.23409e-06	26.8711	0.034832	family Bacteroidaceae
rs2240804	A	G	A	G	-0.206384	-0.00311548	0.378114	6	30920890	0.0110979	0.801384	6	30953113	1.16598e-08	13.6515	0.0361784	family Bacteroidaceae
rs224082	T	C	T	C	0.166397	0.0273455	0.383611	10	64566258	0.0108108	0.0141042	10	62806498	2.06909e-06	10.6721	0.0350564	family Bacteroidaceae
rs224089	C	T	C	T	-0.160793	-0.02684	0.594192	10	64539921	0.0106164	0.0112152	10	62780161	3.87186e-06	30.5802	0.0348177	family Bacteroidaceae
rs224090	C	T	C	T	-0.160793	-0.0275678	0.594192	10	64541319	0.0106154	0.00920279	10	62781559	3.87222e-06	20.4834	0.0348178	family Bacteroidaceae
rs224092	G	A	G	A	-0.161173	-0.0275959	0.594232	10	64541404	0.0106156	0.0091349	10	62781644	3.71989e-06	34.6885	0.0348373	family Bacteroidaceae
rs224095	C	T	C	T	-0.160784	-0.0286152	0.594193	10	64542059	0.0106348	0.00685747	10	62782299	3.87739e-06	24.7464	0.0348179	family Bacteroidaceae
rs224099	C	T	C	T	-0.160341	-0.02807	0.593779	10	64543441	0.010615	0.00798798	10	62783681	4.17417e-06	16.2304	0.0348376	family Bacteroidaceae
rs224101	A	T	A	T	-0.160661	-0.0272725	0.594158	10	64543777	0.0106125	0.00990102	10	62784017	3.94994e-06	35.7445	0.0348204	family Bacteroidaceae
rs224106	C	T	C	T	-0.160763	-0.0289312	0.594203	10	64547787	0.0106394	0.00649993	10	62788027	3.89305e-06	43.2845	0.0348198	family Bacteroidaceae
rs224109	C	G	C	G	-0.163024	-0.0267313	0.59265	10	64550071	0.0106143	0.0114388	10	62790311	2.80027e-06	39.842	0.0347975	family Bacteroidaceae
rs224111	A	G	A	G	0.173724	0.0229941	0.400317	10	64552010	0.010632	0.0297422	10	62792250	6.13423e-07	28.2782	0.0348358	family Bacteroidaceae
rs224143	A	G	A	G	-0.159377	-0.0311991	0.581204	10	64477836	0.0106191	0.00309583	10	62718076	4.63074e-06	42.8594	0.0347919	family Bacteroidaceae
rs224292	A	G	A	G	0.180971	0.0230366	0.337697	10	64588424	0.0110086	0.0469109	10	62828664	4.84808e-07	14.0173	0.0359625	family Bacteroidaceae
rs224313	C	T	C	T	0.180757	0.0320093	0.325382	10	64616940	0.0111267	0.00630903	10	62857180	5.68146e-07	15.7659	0.0361388	family Bacteroidaceae
rs2243739	C	T	C	T	-0.212075	0.00128859	0.388015	6	30909408	0.0109715	0.875548	6	30941631	3.71535e-09	11.1728	0.0359668	family Bacteroidaceae
rs2248462	A	G	A	G	0.203579	-0.0125435	0.176294	6	31446796	0.0129135	0.336734	6	31479019	2.68652e-06	21.3329	0.0433753	family Bacteroidaceae
rs2249459	T	C	T	C	-0.202734	-0.000193421	0.381535	6	30887988	0.0109975	0.985727	6	30920211	1.94093e-08	37.309	0.0360917	family Bacteroidaceae
rs2250264	A	G	A	G	-0.19343	-0.0105113	0.285453	6	30821187	0.0123903	0.377195	6	30853410	8.74259e-07	47.9025	0.039331	family Bacteroidaceae
rs2252760	C	G	C	G	-0.199658	-0.000248155	0.382386	6	30892377	0.0109991	0.992464	6	30924600	3.12601e-08	19.5256	0.0360769	family Bacteroidaceae
rs2252856	A	G	A	G	-0.202691	-0.000454427	0.38154	6	30893251	0.0109956	0.996179	6	30925474	1.96748e-08	35.8259	0.0360992	family Bacteroidaceae
rs2252863	A	G	A	G	-0.202537	-0.000547483	0.381499	6	30893428	0.0109964	0.98384	6	30925651	2.01308e-08	48.6464	0.0360973	family Bacteroidaceae
rs2274595	G	A	G	A	0.225603	-0.00472799	0.127592	9	117354943	0.021267	0.669015	9	114592663	4.23458e-06	46.4046	0.0490493	family Bacteroidaceae
rs2281276	G	A	G	A	-0.159244	0.00320253	0.462451	6	32340106	0.0106632	0.780186	6	32372329	4.8317e-06	44.8336	0.0348306	family Bacteroidaceae
rs2284175	C	T	C	T	0.183355	0.0193658	0.258736	6	30875145	0.0131072	0.0995852	6	30907368	1.56931e-06	13.1503	0.0381814	family Bacteroidaceae
rs2284176	C	T	C	T	0.183286	0.0191936	0.258816	6	30875622	0.0131064	0.102421	6	30907845	1.58533e-06	39.1309	0.0381832	family Bacteroidaceae
rs2295359	A	G	A	G	-0.18315	-0.0309331	0.35632	1	67635950	0.0110466	0.00600082	1	67170267	6.08962e-07	38.0844	0.0367155	family Bacteroidaceae
rs2302399	G	A	G	A	0.18578	-0.0112301	0.3161	6	31088202	0.0110234	0.301135	6	31120425	2.83531e-07	32.9866	0.0361856	family Bacteroidaceae
rs2371685	T	A	T	A	0.272155	0.00255828	0.193614	5	40392226	0.0157714	0.845512	5	40392124	3.84946e-11	20.4835	0.0411749	family Bacteroidaceae
rs2371720	T	C	T	C	0.241416	-0.00548386	0.567455	5	40417841	0.0107971	0.66534	5	40417739	6.22874e-12	21.0375	0.0351186	family Bacteroidaceae
rs2393933	G	A	G	A	-0.169811	-0.0141776	0.693174	10	64645093	0.0121042	0.286287	10	62885333	3.8308e-06	41.232	0.0367529	family Bacteroidaceae
rs2394856	A	G	A	G	-0.202537	0.000231748	0.381499	6	30895592	0.0109959	0.956002	6	30927815	2.01308e-08	28.2339	0.0360973	family Bacteroidaceae
rs2395034	C	T	C	T	0.205389	-0.0123246	0.175642	6	31460143	0.0126949	0.333249	6	31492366	2.22664e-06	12.9861	0.0434071	family Bacteroidaceae
rs2395523	C	T	C	T	0.195167	-0.0102383	0.193497	6	32678789	0.0111567	0.379749	6	32711012	3.20863e-06	21.8874	0.0419084	family Bacteroidaceae
rs2507962	C	T	C	T	0.203033	-0.0144587	0.176717	6	31458483	0.01279	0.260145	6	31490706	2.79634e-06	47.6053	0.0433347	family Bacteroidaceae
rs2516050	A	G	A	G	0.164394	-0.00951213	0.455056	6	32570352	0.0114098	0.461052	6	32602575	1.9772e-06	30.307	0.0345675	family Bacteroidaceae
rs2516414	C	T	C	T	0.205395	-0.0128083	0.175533	6	31459983	0.0126982	0.318341	6	31492206	2.21559e-06	24.0027	0.0433991	family Bacteroidaceae
rs2516422	T	C	T	C	0.206556	-0.0138475	0.176085	6	31449269	0.012913	0.287918	6	31481492	1.88426e-06	14.0477	0.0433445	family Bacteroidaceae
rs2516503	A	C	A	C	0.206073	-0.0137255	0.176289	6	31452544	0.0129165	0.29156	6	31484767	2.00673e-06	16.2486	0.0433587	family Bacteroidaceae
rs2516509	C	T	C	T	0.203373	-0.013164	0.176306	6	31449994	0.0129147	0.310643	6	31482217	2.74707e-06	26.0727	0.0433735	family Bacteroidaceae
rs2516511	T	C	T	C	0.205074	-0.0134299	0.176317	6	31448625	0.0129126	0.301714	6	31480848	2.23893e-06	40.4838	0.0433508	family Bacteroidaceae
rs2516513	T	C	T	C	0.204343	-0.0127347	0.176041	6	31447588	0.0129052	0.32901	6	31479811	2.59824e-06	33.296	0.0434749	family Bacteroidaceae
rs2516514	C	T	C	T	0.204216	-0.0125393	0.1762	6	31447135	0.0129122	0.336508	6	31479358	2.50271e-06	37.5251	0.0433771	family Bacteroidaceae
rs2517449	C	T	C	T	-0.20513	0.00160398	0.383385	6	30919701	0.0109599	0.852733	6	30951924	1.28449e-08	36.6275	0.0360629	family Bacteroidaceae
rs2517461	C	T	C	T	-0.202368	-5.14714e-06	0.381464	6	30896399	0.0109955	0.974476	6	30928622	2.07272e-08	45.7146	0.0360996	family Bacteroidaceae
rs2517462	C	T	C	T	-0.202537	-7.6767e-05	0.381499	6	30896190	0.0109955	0.979602	6	30928413	2.01308e-08	18.6112	0.0360973	family Bacteroidaceae
rs2517463	T	C	T	C	-0.202537	0.000500696	0.381499	6	30895264	0.0109973	0.935139	6	30927487	2.01308e-08	24.3001	0.0360973	family Bacteroidaceae
rs2517466	C	T	C	T	-0.20225	-0.000179275	0.38145	6	30890055	0.0109966	0.984985	6	30922278	2.11033e-08	10.4846	0.0360986	family Bacteroidaceae
rs2517468	A	G	A	G	-0.202538	-0.000255187	0.381499	6	30888169	0.0109975	0.990511	6	30920392	2.0128e-08	41.4087	0.0360973	family Bacteroidaceae
rs2517542	T	G	T	G	-0.187541	0.0110812	0.257155	6	31070884	0.0129262	0.414293	6	31103107	4.29665e-06	23.4945	0.0408008	family Bacteroidaceae
rs2517573	C	T	C	T	-0.19089	-0.00536031	0.387154	6	30840147	0.0108191	0.637849	6	30872370	1.09189e-07	28.7987	0.0359443	family Bacteroidaceae
rs2517575	G	A	G	A	-0.191377	-0.00496997	0.387254	6	30819465	0.0108162	0.66822	6	30851688	1.01219e-07	28.6049	0.0359426	family Bacteroidaceae
rs2517577	A	C	A	C	-0.204515	0.000213806	0.381998	6	30813292	0.0110116	0.956562	6	30845515	1.448e-08	17.8229	0.0360849	family Bacteroidaceae
rs2517579	A	C	A	C	-0.193564	-0.00534592	0.288876	6	30811164	0.012057	0.652317	6	30843387	7.69946e-07	11.0597	0.0391604	family Bacteroidaceae
rs2517580	A	G	A	G	-0.193646	-0.00566253	0.288806	6	30810056	0.0120454	0.623336	6	30842279	7.64839e-07	26.9616	0.0391667	family Bacteroidaceae
rs2517582	T	C	T	C	-0.1797	0.000882215	0.393537	6	30808762	0.0107362	0.935299	6	30840985	5.18454e-07	17.2326	0.0358013	family Bacteroidaceae
rs2523648	A	G	A	G	0.204587	-0.0144094	0.176214	6	31449642	0.0129144	0.268355	6	31481865	2.40824e-06	40.507	0.0433837	family Bacteroidaceae
rs2523702	G	T	G	T	0.206033	-0.0127558	0.176299	6	31452733	0.0129151	0.327123	6	31484956	2.01456e-06	13.4242	0.0433574	family Bacteroidaceae
rs2523703	T	G	T	G	0.206033	-0.0133956	0.176299	6	31452716	0.0129151	0.303643	6	31484939	2.01456e-06	24.0851	0.0433574	family Bacteroidaceae
rs2523704	G	C	G	C	0.204526	-0.0122144	0.176263	6	31451779	0.0129151	0.347592	6	31484002	2.41919e-06	41.5975	0.0433794	family Bacteroidaceae
rs2523705	T	C	T	C	0.203893	-0.0126937	0.176237	6	31451680	0.0129145	0.32955	6	31483903	2.59346e-06	33.0668	0.0433756	family Bacteroidaceae
rs2532920	T	C	T	C	-0.202348	-0.000974083	0.38358	6	30923629	0.0109571	0.967212	6	30955852	1.99733e-08	15.5119	0.0360548	family Bacteroidaceae
rs2532921	G	C	G	C	-0.20356	-0.000309885	0.383347	6	30922570	0.0109609	0.988788	6	30954793	1.65063e-08	26.0958	0.0360594	family Bacteroidaceae
rs2532926	G	A	G	A	-0.202775	-0.00112479	0.381514	6	30898441	0.0109996	0.943901	6	30930664	1.93856e-08	31.583	0.0360977	family Bacteroidaceae
rs2532927	G	A	G	A	-0.204762	-0.00130714	0.381423	6	30898434	0.0109992	0.931168	6	30930657	1.41426e-08	27.8658	0.0361028	family Bacteroidaceae
rs2532928	G	A	G	A	-0.202712	-0.000327466	0.381501	6	30898295	0.0109955	0.996381	6	30930518	1.96137e-08	39.1622	0.0360994	family Bacteroidaceae
rs2532929	G	A	G	A	-0.18265	0.000634395	0.431175	6	30897774	0.0106915	0.957157	6	30929997	1.92509e-07	12.8528	0.0350815	family Bacteroidaceae
rs2532930	A	G	A	G	-0.202905	0.000108694	0.381651	6	30895725	0.0109957	0.96556	6	30927948	1.91003e-08	29.0393	0.0361044	family Bacteroidaceae
rs2532933	G	A	G	A	-0.208601	0.00124762	0.380424	6	30895293	0.0110081	0.88152	6	30927516	7.77428e-09	48.4204	0.0361321	family Bacteroidaceae
rs2532935	T	C	T	C	-0.202403	-0.00015357	0.381469	6	30894573	0.0109963	0.983718	6	30926796	2.0612e-08	37.4978	0.0360997	family Bacteroidaceae
rs2532936	C	A	C	A	-0.202289	-1.64346e-05	0.381457	6	30894408	0.0109966	0.972933	6	30926631	2.09725e-08	35.3179	0.0360987	family Bacteroidaceae
rs2532937	A	G	A	G	-0.202698	-0.00014843	0.381666	6	30894344	0.0109964	0.982609	6	30926567	1.97938e-08	29.0693	0.0361072	family Bacteroidaceae
rs2532938	A	G	A	G	-0.202534	3.20009e-05	0.381498	6	30893831	0.0109965	0.969014	6	30926054	2.01405e-08	45.9172	0.0360973	family Bacteroidaceae
rs2532939	G	C	G	C	-0.202691	-0.000303771	0.38154	6	30893226	0.0109966	0.996916	6	30925449	1.96748e-08	43.2723	0.0360992	family Bacteroidaceae
rs2532940	C	G	C	G	-0.202606	-0.00042208	0.381465	6	30892592	0.0109937	0.991774	6	30924815	1.9971e-08	19.6325	0.0361006	family Bacteroidaceae
rs2532942	T	C	T	C	-0.201992	5.21041e-05	0.381372	6	30892322	0.0109965	0.968257	6	30924545	2.22736e-08	21.8133	0.036113	family Bacteroidaceae
rs2532943	G	A	G	A	-0.202721	-0.000355462	0.381549	6	30889120	0.0109972	0.996802	6	30921343	1.95259e-08	44.8354	0.0360961	family Bacteroidaceae
rs2535325	T	C	T	C	-0.204023	0.00013845	0.381897	6	30833081	0.0110049	0.9673	6	30865304	1.57058e-08	33.3488	0.0360869	family Bacteroidaceae
rs2535326	T	C	T	C	-0.190842	-0.0053041	0.38714	6	30832063	0.01082	0.63957	6	30864286	1.1008e-07	14.144	0.0359453	family Bacteroidaceae
rs2535327	C	T	C	T	-0.206367	-0.00425101	0.376518	6	30826904	0.0111485	0.700764	6	30859127	1.20312e-08	34.2607	0.0362092	family Bacteroidaceae
rs2535329	T	C	T	C	-0.206982	-0.00409915	0.376689	6	30842674	0.0111815	0.720942	6	30874897	1.08896e-08	20.7892	0.0362093	family Bacteroidaceae
rs2535330	T	C	T	C	-0.205002	-0.00098423	0.382114	6	30824642	0.0110099	0.950129	6	30856865	1.33934e-08	43.2281	0.0360857	family Bacteroidaceae
rs2535331	A	G	A	G	-0.204426	0.000862646	0.381976	6	30816270	0.0110041	0.909737	6	30848493	1.47092e-08	39.3276	0.0360862	family Bacteroidaceae
rs2535335	G	A	G	A	-0.191384	-0.00622899	0.387255	6	30812497	0.0108271	0.583727	6	30844720	1.01116e-07	49.4184	0.0359427	family Bacteroidaceae
rs2535336	C	A	C	A	-0.191535	-0.00605682	0.387635	6	30810654	0.0108169	0.594501	6	30842877	9.79422e-08	33.2431	0.0359318	family Bacteroidaceae
rs2535337	G	A	G	A	-0.198966	0.000460335	0.382835	6	30810084	0.0110057	0.937619	6	30842307	3.42224e-08	24.4079	0.0360554	family Bacteroidaceae
rs2535339	T	C	T	C	-0.203817	0.000256735	0.381856	6	30839430	0.0110026	0.958749	6	30871653	1.62802e-08	24.7629	0.0360898	family Bacteroidaceae
rs2646996	G	A	G	A	0.195652	-0.0108783	0.193452	6	32665741	0.0111686	0.361262	6	32697964	3.03145e-06	38.0629	0.0419074	family Bacteroidaceae
rs2647047	G	C	G	C	0.195029	-0.0121389	0.193515	6	32668704	0.0111461	0.309073	6	32700927	3.25454e-06	29.7566	0.0419052	family Bacteroidaceae
rs2647083	G	C	G	C	0.195154	-0.00884962	0.1935	6	32679722	0.011156	0.448596	6	32711945	3.21314e-06	43.3181	0.0419082	family Bacteroidaceae
rs2647084	T	A	T	A	0.195167	-0.00757712	0.193497	6	32679779	0.0111538	0.521299	6	32712002	3.20863e-06	37.4938	0.0419084	family Bacteroidaceae
rs2647085	C	T	C	T	0.260417	-0.00606847	0.130375	6	32680124	0.0119202	0.570623	6	32712347	5.86503e-08	20.3038	0.048022	family Bacteroidaceae
rs2647087	C	A	C	A	0.260311	-0.0066323	0.130439	6	32681049	0.0119077	0.594605	6	32713272	5.53796e-08	13.8884	0.047912	family Bacteroidaceae
rs2647088	G	A	G	A	0.259328	-0.00697962	0.130545	6	32681518	0.0119068	0.576173	6	32713741	6.20155e-08	24.8921	0.0479094	family Bacteroidaceae
rs2647089	C	T	C	T	0.259384	-0.00722959	0.130556	6	32681568	0.0119068	0.561513	6	32713791	6.16751e-08	16.837	0.0479109	family Bacteroidaceae
rs2736194	T	G	T	G	0.375098	0.00118929	0.0689951	6	31700657	0.0199478	0.91544	6	31732880	8.0986e-10	45.893	0.0610613	family Bacteroidaceae
rs2760981	A	G	A	G	0.224181	-0.00410386	0.515847	6	32565465	0.0118239	0.810001	6	32597688	9.36052e-11	21.6106	0.0346123	family Bacteroidaceae
rs28366070	A	C	A	C	0.262207	0.00491238	0.0911443	6	31320375	0.0140837	0.78579	6	31352598	2.84505e-06	17.8384	0.0560067	family Bacteroidaceae
rs28371207	G	A	G	A	0.233924	-0.00362682	0.150479	6	32636701	0.0200658	0.756033	6	32668924	3.09443e-07	13.3087	0.0457096	family Bacteroidaceae
rs28371251	C	T	C	T	0.185017	-0.00738693	0.217545	6	32653018	0.0111264	0.556694	6	32685241	4.4415e-06	30.7383	0.0403124	family Bacteroidaceae
rs28371271	A	G	A	G	0.231291	2.0582e-05	0.314986	6	32674343	0.0111092	0.99989	6	32706566	1.26334e-10	40.4853	0.0359621	family Bacteroidaceae
rs28371278	G	A	G	A	0.19544	-0.0137828	0.19345	6	32675733	0.0111828	0.234893	6	32707956	3.11731e-06	40.8687	0.0419135	family Bacteroidaceae
rs28371286	T	C	T	C	0.195412	-0.0101215	0.193503	6	32675994	0.0111636	0.386814	6	32708217	3.12299e-06	12.5068	0.041911	family Bacteroidaceae
rs28371289	G	A	G	A	0.193981	-0.0112118	0.19373	6	32676075	0.0111883	0.33832	6	32708298	3.82384e-06	34.1747	0.0419806	family Bacteroidaceae
rs28371292	C	T	C	T	0.195167	-0.00987557	0.193497	6	32676299	0.0111583	0.397283	6	32708522	3.20856e-06	32.01	0.0419084	family Bacteroidaceae
rs28371293	A	T	A	T	0.195102	-0.00992679	0.193526	6	32677099	0.0111581	0.395755	6	32709322	3.23244e-06	18.1254	0.041908	family Bacteroidaceae
rs28371297	C	T	C	T	0.195167	-0.010191	0.193497	6	32677315	0.0111576	0.384169	6	32709538	3.20856e-06	30.5829	0.0419084	family Bacteroidaceae
rs28371310	C	T	C	T	0.195167	-0.0103868	0.193497	6	32678246	0.0156833	0.420522	6	32710469	3.20863e-06	12.8989	0.0419084	family Bacteroidaceae
rs28371316	G	A	G	A	0.195167	-0.0102525	0.193497	6	32678502	0.0111571	0.381243	6	32710725	3.20863e-06	13.6508	0.0419084	family Bacteroidaceae
rs28371317	C	T	C	T	0.195167	-0.0101534	0.193497	6	32678634	0.0111564	0.38794	6	32710857	3.20863e-06	26.4013	0.0419084	family Bacteroidaceae
rs28371318	G	A	G	A	0.195167	-0.00982818	0.193497	6	32678740	0.0111562	0.400296	6	32710963	3.20863e-06	40.8117	0.0419084	family Bacteroidaceae
rs28371319	A	T	A	T	0.195167	-0.0101963	0.193497	6	32678795	0.0111566	0.381974	6	32711018	3.20863e-06	29.7135	0.0419084	family Bacteroidaceae
rs28371320	C	T	C	T	0.195167	-0.0102246	0.193497	6	32678877	0.011156	0.378443	6	32711100	3.20863e-06	47.5151	0.0419084	family Bacteroidaceae
rs28371321	A	T	A	T	0.195167	-0.010287	0.193497	6	32678894	0.0111559	0.375339	6	32711117	3.20863e-06	45.8076	0.0419084	family Bacteroidaceae
rs28371322	A	G	A	G	0.195171	-0.00956332	0.1935	6	32679047	0.011157	0.414637	6	32711270	3.20738e-06	45.1771	0.0419085	family Bacteroidaceae
rs28371324	C	T	C	T	0.195171	-0.00911819	0.1935	6	32679068	0.0111571	0.437338	6	32711291	3.20738e-06	23.6624	0.0419085	family Bacteroidaceae
rs28371326	T	A	T	A	0.194999	-0.00539355	0.193624	6	32679202	0.0120683	0.682146	6	32711425	3.28662e-06	37.7238	0.041917	family Bacteroidaceae
rs28371331	C	A	C	A	0.195249	-0.0185105	0.193448	6	32679301	0.0193456	0.374914	6	32711524	3.19728e-06	35.7961	0.0419194	family Bacteroidaceae
rs28371347	C	T	C	T	0.260237	-0.0054759	0.130449	6	32680537	0.0119085	0.668813	6	32712760	5.58805e-08	44.5452	0.0479124	family Bacteroidaceae
rs28380935	A	G	A	G	0.262353	0.00197657	0.090472	6	31320052	0.0146199	0.937621	6	31352275	2.96224e-06	44.8504	0.0561372	family Bacteroidaceae
rs28380936	C	T	C	T	0.258982	0.00620903	0.0916349	6	31320121	0.0139766	0.707611	6	31352344	3.56123e-06	20.7054	0.0558696	family Bacteroidaceae
rs2844463	A	G	A	G	0.283971	0.00172947	0.0915221	6	31615167	0.0150673	0.986679	6	31647390	2.91662e-07	34.1836	0.0553684	family Bacteroidaceae
rs2844652	T	C	T	C	-0.203415	-0.000534023	0.38138	6	30898687	0.0109955	0.987117	6	30930910	1.76978e-08	32.8309	0.0361105	family Bacteroidaceae
rs2844654	G	T	G	T	-0.203737	7.09686e-05	0.381855	6	30838688	0.0110024	0.971942	6	30870911	1.649e-08	45.9776	0.0360896	family Bacteroidaceae
rs2844655	C	G	C	G	-0.206982	-0.00407016	0.376689	6	30837538	0.0111452	0.714055	6	30869761	1.08888e-08	43.7938	0.0362093	family Bacteroidaceae
rs2844658	A	G	A	G	-0.204515	-0.000523639	0.381998	6	30825812	0.0110026	0.982931	6	30858035	1.448e-08	25.5155	0.0360849	family Bacteroidaceae
rs2844662	T	C	T	C	-0.191283	-0.00501541	0.387227	6	30817879	0.0108165	0.666672	6	30850102	1.02965e-07	42.106	0.0359458	family Bacteroidaceae
rs2844663	T	C	T	C	-0.191379	-0.0048126	0.387255	6	30815951	0.0108165	0.676835	6	30848174	1.01195e-07	18.0798	0.0359427	family Bacteroidaceae
rs2844664	T	C	T	C	-0.204383	0.000873414	0.381975	6	30815945	0.0110013	0.910852	6	30848168	1.4818e-08	42.9988	0.0360868	family Bacteroidaceae
rs2844698	T	C	T	C	-0.182087	0.000918584	0.395593	6	30931245	0.0111116	0.892172	6	30963468	3.89906e-07	11.2031	0.0358875	family Bacteroidaceae
rs2844702	A	G	A	G	-0.206747	0.00109027	0.386416	6	30912481	0.0109712	0.893465	6	30944704	9.3143e-09	40.1394	0.0360012	family Bacteroidaceae
rs2849016	C	T	C	T	0.256939	0.00263485	0.11693	6	32209262	0.0126214	0.742781	6	32241485	3.48193e-07	40.5474	0.0504267	family Bacteroidaceae
rs28506073	G	A	G	A	-0.23633	0.0170876	0.157876	6	31255809	0.0166665	0.272897	6	31288032	2.31164e-06	20.88	0.0500268	family Bacteroidaceae
rs2853950	T	C	T	C	0.175852	-0.0196679	0.35787	6	31236175	0.01055	0.0725522	6	31268398	6.44125e-07	17.7096	0.0353294	family Bacteroidaceae
rs28548545	G	A	G	A	0.16779	0.0119426	0.607709	5	40520641	0.0110701	0.286388	5	40520539	2.8165e-06	10.2375	0.0358238	family Bacteroidaceae
rs2856664	T	G	T	G	0.195799	-0.0100923	0.193643	6	32665616	0.0111684	0.40309	6	32697839	2.96859e-06	14.3075	0.0419003	family Bacteroidaceae
rs2856704	A	C	A	C	0.196614	-0.0100044	0.193369	6	32671014	0.0111364	0.401839	6	32703237	2.72308e-06	33.0519	0.041916	family Bacteroidaceae
rs2856718	T	C	T	C	0.194951	-0.0103511	0.193533	6	32670255	0.0111364	0.38437	6	32702478	3.28874e-06	15.709	0.0419077	family Bacteroidaceae
rs2856719	G	C	G	C	0.196941	-0.0118602	0.1932	6	32669926	0.0111479	0.27497	6	32702149	2.65332e-06	23.4667	0.0419382	family Bacteroidaceae
rs2856720	T	C	T	C	0.195032	-0.0118009	0.193514	6	32668657	0.0111322	0.319051	6	32700880	3.25357e-06	43.506	0.0419051	family Bacteroidaceae
rs2856726	T	A	T	A	0.195939	-0.00927668	0.193362	6	32666721	0.0111902	0.440563	6	32698944	2.92611e-06	17.4852	0.0419037	family Bacteroidaceae
rs2858304	T	G	T	G	0.195167	-0.00983182	0.193583	6	32671044	0.0111364	0.409778	6	32703267	3.21107e-06	11.4037	0.0419098	family Bacteroidaceae
rs2858312	C	G	C	G	0.197978	-0.00993685	0.17837	6	32667230	0.0114696	0.362465	6	32699453	4.45636e-06	11.05	0.0431431	family Bacteroidaceae
rs2858333	G	A	G	A	0.260254	-0.00657159	0.130449	6	32681085	0.0119077	0.597825	6	32713308	5.57699e-08	49.1959	0.0479126	family Bacteroidaceae
rs2858866	C	G	C	G	0.195257	-0.0118086	0.367154	6	32575391	0.0110439	0.311558	6	32607614	2.82215e-08	19.2077	0.035168	family Bacteroidaceae
rs2858867	G	A	G	A	0.194826	-0.0171457	0.367008	6	32575325	0.0122385	0.171052	6	32607548	2.97584e-08	14.4583	0.035149	family Bacteroidaceae
rs28616643	T	G	T	G	-0.233976	0.0169072	0.158651	6	31255651	0.0161066	0.271911	6	31287874	2.74638e-06	49.2467	0.0498996	family Bacteroidaceae
rs2863210	C	T	C	T	-0.22345	-0.0324195	0.444061	1	67670768	0.0105677	0.00233914	1	67205085	1.58628e-10	27.6601	0.0349314	family Bacteroidaceae
rs28732107	A	G	A	G	0.232908	-0.00583441	0.153436	6	31249576	0.0135791	0.600423	6	31281799	3.02629e-07	40.9047	0.0454738	family Bacteroidaceae
rs2888140	T	C	T	C	0.168232	0.00755305	0.62148	5	40540119	0.0113101	0.515711	5	40540017	3.17249e-06	31.7731	0.0361066	family Bacteroidaceae
rs2894055	C	T	C	T	0.183324	0.018415	0.258734	6	30868628	0.0131028	0.116285	6	30900851	1.57373e-06	27.0931	0.0381795	family Bacteroidaceae
rs2900591	T	C	T	C	0.251658	0.0206292	0.124472	9	117445279	0.0273091	0.373083	9	114682999	3.32951e-07	37.9818	0.0493082	family Bacteroidaceae
rs2902440	A	G	A	G	-0.223855	-0.032478	0.444167	1	67670916	0.0105679	0.00229798	1	67205233	1.46454e-10	13.5875	0.0349281	family Bacteroidaceae
rs2905728	A	G	A	G	0.203027	-0.0148766	0.176751	6	31457992	0.0128131	0.250058	6	31490215	2.79062e-06	43.4043	0.0433295	family Bacteroidaceae
rs2905746	G	T	G	T	0.196324	-0.00638777	0.203403	6	31451849	0.0125369	0.61833	6	31484072	2.05911e-06	34.4993	0.0413529	family Bacteroidaceae
rs2905753	G	A	G	A	0.204474	-0.0139804	0.176276	6	31450685	0.0129146	0.283301	6	31482908	2.43416e-06	20.9819	0.04338	family Bacteroidaceae
rs2923002	T	C	T	C	0.204348	-0.0138341	0.176286	6	31450656	0.0129147	0.289211	6	31482879	2.46746e-06	19.619	0.0433787	family Bacteroidaceae
rs2931804	T	C	T	C	-0.165918	-0.0021671	0.635532	11	103083488	0.0108363	0.850682	11	103212759	2.6373e-06	18.6543	0.0353227	family Bacteroidaceae
rs3021303	T	G	T	G	0.195625	-0.0163855	0.3671	6	32575746	0.0111248	0.168207	6	32607969	2.63906e-08	44.9581	0.03516	family Bacteroidaceae
rs3091255	T	A	T	A	0.18578	-0.0110282	0.3161	6	31087562	0.0110234	0.309576	6	31119785	2.83537e-07	36.8603	0.0361856	family Bacteroidaceae
rs3094205	G	A	G	A	0.185128	-0.0121447	0.316111	6	31091862	0.0110228	0.265023	6	31124085	3.12781e-07	32.1451	0.0361891	family Bacteroidaceae
rs3094207	G	C	G	C	0.185231	-0.0126609	0.316089	6	31091409	0.0110234	0.245086	6	31123632	3.09842e-07	39.7003	0.0361965	family Bacteroidaceae
rs3094208	G	A	G	A	0.181826	-0.0151059	0.317207	6	31090672	0.011015	0.16751	6	31122895	5.02551e-07	32.2218	0.0361819	family Bacteroidaceae
rs3094213	A	G	A	G	0.185791	-0.0110873	0.316095	6	31085701	0.0110239	0.306166	6	31117924	2.83015e-07	27.4902	0.0361854	family Bacteroidaceae
rs3095297	C	A	C	A	0.185049	-0.0103957	0.316359	6	31083729	0.0110234	0.336683	6	31115952	3.11358e-07	48.3738	0.0361675	family Bacteroidaceae
rs3095313	T	C	T	C	0.184839	-0.0118144	0.316145	6	31090599	0.0110247	0.277435	6	31122822	3.24392e-07	20.9832	0.0361813	family Bacteroidaceae
rs3095316	C	G	C	G	0.185701	-0.0111326	0.316116	6	31089037	0.0110233	0.305826	6	31121260	2.86992e-07	21.9435	0.0361863	family Bacteroidaceae
rs3096688	T	C	T	C	0.170979	-0.000191392	0.634956	6	32161034	0.0118933	0.938644	6	32193257	2.74865e-06	46.2194	0.0364656	family Bacteroidaceae
rs3129713	T	C	T	C	0.235411	0.0174662	0.138273	6	32657255	0.0156232	0.28925	6	32689478	6.25144e-07	34.4704	0.0472402	family Bacteroidaceae
rs3130293	A	G	A	G	0.169076	0.00266871	0.635747	6	32177263	0.0118207	0.745442	6	32209486	3.57965e-06	13.8317	0.0364828	family Bacteroidaceae
rs3130294	C	T	C	T	0.174185	0.00669894	0.458484	6	32178773	0.0105189	0.522232	6	32210996	4.21881e-07	32.2602	0.034432	family Bacteroidaceae
rs3130657	C	T	C	T	-0.204029	9.49863e-05	0.381899	6	30837646	0.0110024	0.969517	6	30869869	1.56917e-08	49.3807	0.0360868	family Bacteroidaceae
rs3130980	T	C	T	C	0.189664	-0.0123203	0.330002	6	31082404	0.0109146	0.256726	6	31114627	1.18084e-07	44.7496	0.0358098	family Bacteroidaceae
rs3130990	T	C	T	C	0.184626	-0.0113528	0.316076	6	31087286	0.011024	0.295958	6	31119509	3.37101e-07	21.0912	0.0361911	family Bacteroidaceae
rs3130991	T	C	T	C	0.186289	-0.0108473	0.316132	6	31087354	0.0110234	0.317551	6	31119577	2.62446e-07	35.6775	0.0361826	family Bacteroidaceae
rs3130995	A	G	A	G	0.185247	-0.0118314	0.316095	6	31090552	0.0110247	0.276995	6	31122775	3.08468e-07	38.7246	0.0361938	family Bacteroidaceae
rs3130996	G	T	G	T	0.185753	-0.0135444	0.316102	6	31090843	0.0110378	0.214589	6	31123066	2.8461e-07	18.8975	0.0361854	family Bacteroidaceae
rs3131001	T	G	T	G	0.182928	-0.0116702	0.315229	6	31091531	0.0110563	0.285791	6	31123754	4.44979e-07	14.5054	0.0362331	family Bacteroidaceae
rs3131002	A	G	A	G	0.183227	-0.0113119	0.315073	6	31092669	0.0110591	0.300933	6	31124892	4.27071e-07	22.9042	0.0362361	family Bacteroidaceae
rs3131784	T	C	T	C	0.20456	-0.0067642	0.507997	6	30903948	0.0105606	0.50594	6	30936171	2.98057e-09	34.8112	0.0344803	family Bacteroidaceae
rs3131785	G	C	G	C	0.199296	-0.00545886	0.5096	6	30901895	0.0105717	0.588014	6	30934118	7.62465e-09	32.2954	0.0345009	family Bacteroidaceae
rs3132544	T	C	T	C	0.185753	-0.0128586	0.316102	6	31091070	0.0110246	0.237912	6	31123293	2.8461e-07	41.7244	0.0361854	family Bacteroidaceae
rs3132934	T	G	T	G	0.174978	0.000104205	0.615417	6	32167009	0.0118487	0.976366	6	32199232	1.17555e-06	43.8172	0.0360058	family Bacteroidaceae
rs3134798	A	G	A	G	0.17	0.00273412	0.636738	6	32184705	0.0120434	0.801181	6	32216928	3.2144e-06	22.6544	0.0365071	family Bacteroidaceae
rs3134939	A	T	A	T	0.181381	0.00899236	0.475547	6	32169621	0.0105119	0.39149	6	32201844	1.36918e-07	48.7408	0.034422	family Bacteroidaceae
rs3218802	G	A	G	A	0.183697	0.0187601	0.258628	6	30875270	0.0131064	0.110038	6	30907493	1.51168e-06	24.5082	0.0381932	family Bacteroidaceae
rs3218803	T	C	T	C	0.183754	0.0191704	0.258577	6	30875280	0.0131064	0.102857	6	30907503	1.50609e-06	41.2994	0.0381991	family Bacteroidaceae
rs3218806	T	G	T	G	0.183404	0.0192167	0.258637	6	30875664	0.0131064	0.101989	6	30907887	1.57138e-06	16.3777	0.0381937	family Bacteroidaceae
rs3218814	T	A	T	A	0.18332	0.0191824	0.258737	6	30878579	0.0131056	0.103048	6	30910802	1.57456e-06	32.6263	0.0381794	family Bacteroidaceae
rs3218815	T	C	T	C	0.182862	0.0189555	0.258814	6	30878769	0.0131057	0.107074	6	30910992	1.68209e-06	22.0654	0.0381895	family Bacteroidaceae
rs34426521	G	A	G	A	0.183655	0.0261585	0.39104	1	67745768	0.0112355	0.0157798	1	67280085	1.53674e-07	23.2551	0.0349945	family Bacteroidaceae
rs34522006	T	C	T	C	0.230465	0.038491	0.189261	7	5573240	0.0150439	0.0112939	7	5533609	5.44716e-08	35.7709	0.0423956	family Bacteroidaceae
rs34726600	T	C	T	C	-0.185379	-0.00526741	0.553887	7	5280651	0.0105407	0.649327	7	5241020	8.18389e-08	20.3209	0.0345662	family Bacteroidaceae
rs348594	G	A	G	A	-0.242495	0.00264959	0.4204	5	40323938	0.0108013	0.865124	5	40323836	6.75772e-12	15.4933	0.0353354	family Bacteroidaceae
rs348595	G	A	G	A	-0.242244	0.00233051	0.420723	5	40323714	0.0107873	0.886299	5	40323612	7.14003e-12	12.7226	0.0353392	family Bacteroidaceae
rs348601	C	T	C	T	-0.240691	0.00383492	0.421784	5	40320006	0.0107774	0.773071	5	40319904	9.79039e-12	21.1612	0.0353461	family Bacteroidaceae
rs348603	T	C	T	C	-0.269201	-0.00238733	0.806974	5	40331084	0.015689	0.889628	5	40330982	6.84384e-11	28.4725	0.0412629	family Bacteroidaceae
rs348604	A	G	A	G	-0.269201	-0.0021504	0.806974	5	40331364	0.0156891	0.898208	5	40331262	6.84384e-11	39.5837	0.0412629	family Bacteroidaceae
rs348621	C	T	C	T	0.254569	-0.0251929	0.0934982	5	40286967	0.0220899	0.251783	5	40286865	4.92799e-06	30.6202	0.0557309	family Bacteroidaceae
rs35380856	A	G	A	G	0.174557	0.013761	0.277797	1	67709650	0.0114464	0.218506	1	67243967	3.44588e-06	48.7782	0.0376016	family Bacteroidaceae
rs35480613	C	A	C	A	-0.186218	-0.00443111	0.557611	7	5278482	0.0106598	0.717367	7	5238851	6.74404e-08	39.8067	0.0344985	family Bacteroidaceae
rs35779483	G	A	G	A	0.259321	0.00525512	0.246629	6	32626702	0.0115414	0.70129	6	32658925	1.02494e-11	38.9512	0.0381188	family Bacteroidaceae
rs35828468	T	C	T	C	0.239466	-0.0166671	0.203431	5	40318425	0.0148939	0.260995	5	40318323	5.17476e-09	15.9442	0.0409942	family Bacteroidaceae
rs35887628	C	G	C	G	0.333902	0.0272258	0.0779956	7	5212983	0.0322499	0.420872	7	5173352	1.27523e-08	23.219	0.0586889	family Bacteroidaceae
rs36049060	C	T	C	T	0.289892	-0.0136944	0.877994	17	77666630	0.0170379	0.441903	17	79692700	3.11258e-07	22.5589	0.0566582	family Bacteroidaceae
rs36213483	T	C	T	C	0.321274	-0.0150215	0.0737288	6	32611997	0.0250947	0.472496	6	32644220	9.82517e-08	43.1155	0.0602774	family Bacteroidaceae
rs371156	C	T	C	T	0.251238	-0.00137157	0.166436	6	32209963	0.0116831	0.952555	6	32242186	1.00053e-08	25.9649	0.0438411	family Bacteroidaceae
rs3757339	C	T	C	T	0.18332	0.0185551	0.258737	6	30873886	0.0131065	0.113043	6	30906109	1.57456e-06	27.4261	0.0381794	family Bacteroidaceae
rs376510	T	C	T	C	0.365367	-0.000104688	0.0697417	6	31688200	0.0199347	0.970815	6	31720423	2.02838e-09	47.2863	0.06094	family Bacteroidaceae
rs377743	A	G	A	G	0.241423	-0.00277707	0.161376	6	32211065	0.0118184	0.866818	6	32243288	5.76859e-08	47.7464	0.0444952	family Bacteroidaceae
rs377859	T	G	T	G	-0.164583	-0.0308041	0.601987	10	64516065	0.0106418	0.0033414	10	62756305	2.474e-06	36.1725	0.0349414	family Bacteroidaceae
rs378538	T	C	T	C	0.383906	0.00202348	0.0670948	6	31704934	0.0199417	0.878068	6	31737157	4.64109e-10	24.9658	0.0616145	family Bacteroidaceae
rs3801042	C	G	C	G	-0.361377	-0.022676	0.917489	7	5343462	0.0174572	0.161567	7	5303831	2.19933e-10	16.6539	0.0569391	family Bacteroidaceae
rs380571	C	T	C	T	0.257005	0.00206744	0.11693	6	32209562	0.0126005	0.765701	6	32241785	3.45645e-07	11.1195	0.0504259	family Bacteroidaceae
rs380933	C	T	C	T	0.256977	0.0021171	0.11693	6	32209414	0.0126195	0.771869	6	32241637	3.46745e-07	45.9925	0.0504263	family Bacteroidaceae
rs382259	C	T	C	T	0.2514	-0.00111417	0.166757	6	32209027	0.0116935	0.965607	6	32241250	9.60727e-09	12.0021	0.0438168	family Bacteroidaceae
rs3869085	A	G	A	G	0.18332	0.0180863	0.258737	6	30870113	0.0131017	0.121523	6	30902336	1.57456e-06	23.9252	0.0381794	family Bacteroidaceae
rs3869086	T	G	T	G	0.182017	0.0182391	0.258706	6	30870168	0.0131024	0.118855	6	30902391	1.87651e-06	11.1228	0.0381884	family Bacteroidaceae
rs3909130	C	T	C	T	0.183137	0.0191696	0.258745	6	30874165	0.0131072	0.102857	6	30906388	1.61432e-06	10.2796	0.0381811	family Bacteroidaceae
rs3916766	A	T	A	T	0.260185	-0.005518	0.13047	6	32681645	0.0119062	0.658272	6	32713868	5.84884e-08	30.941	0.0479748	family Bacteroidaceae
rs3957217	G	A	G	A	0.195167	-0.0104072	0.193497	6	32678509	0.0111569	0.373723	6	32710732	3.20863e-06	16.5777	0.0419084	family Bacteroidaceae
rs3997867	A	G	A	G	0.195167	-0.0100221	0.193497	6	32678607	0.0111564	0.393441	6	32710830	3.20863e-06	26.2464	0.0419084	family Bacteroidaceae
rs3998158	C	T	C	T	-0.211007	0.00861749	0.310746	6	32681992	0.0127507	0.495252	6	32714215	3.86794e-08	14.7695	0.0383874	family Bacteroidaceae
rs400547	T	C	T	C	0.383536	0.000637677	0.0671156	6	31702710	0.0199447	0.939595	6	31734933	4.82192e-10	38.4368	0.0616142	family Bacteroidaceae
rs4016331	C	G	C	G	0.241133	-0.00564913	0.567509	5	40419143	0.0107967	0.654054	5	40419041	6.55994e-12	17.6765	0.0351151	family Bacteroidaceae
rs4016332	A	C	A	C	0.168664	0.00650423	0.621106	5	40565503	0.0113185	0.572698	5	40565401	2.97975e-06	34.9472	0.0360994	family Bacteroidaceae
rs405722	A	C	A	C	0.37728	-0.00956096	0.069276	6	31685945	0.0193698	0.663582	6	31718168	5.79362e-10	43.8417	0.0608915	family Bacteroidaceae
rs412657	G	T	G	T	0.204666	-0.0118603	0.350393	6	32211085	0.0106453	0.266364	6	32243308	7.826e-09	19.2071	0.0354574	family Bacteroidaceae
rs41270488	C	T	C	T	0.394404	0.00928814	0.0443474	6	32407906	0.0205767	0.673437	6	32440129	1.12011e-07	35.1866	0.0743307	family Bacteroidaceae
rs41280708	C	G	C	G	0.191996	-0.00561212	0.271355	7	5923854	0.0120701	0.610548	7	5884223	3.97585e-07	46.2196	0.0378682	family Bacteroidaceae
rs41288539	C	G	C	G	0.183609	0.0183185	0.258836	6	30871449	0.0131007	0.117223	6	30903672	1.51642e-06	42.146	0.0381798	family Bacteroidaceae
rs41290504	A	C	A	C	-0.172518	-0.0101478	0.529364	10	101293035	0.0106138	0.34033	10	99533278	5.26854e-07	20.4848	0.0343918	family Bacteroidaceae
rs4129132	G	T	G	T	-0.169983	-0.0157312	0.529201	10	101284637	0.0104653	0.133471	10	99524880	7.7382e-07	32.6069	0.0343967	family Bacteroidaceae
rs4129133	C	T	C	T	-0.170014	-0.0156816	0.529209	10	101284570	0.0104653	0.134708	10	99524813	7.70318e-07	46.707	0.0343966	family Bacteroidaceae
rs4129134	G	C	G	C	-0.170002	-0.0160602	0.529214	10	101284345	0.0104666	0.125573	10	99524588	7.71898e-07	26.7899	0.0343971	family Bacteroidaceae
rs41291794	T	A	T	A	0.407368	0.0109026	0.0463206	6	32425762	0.018754	0.682643	6	32457985	2.16915e-08	49.9262	0.072771	family Bacteroidaceae
rs41291798	A	C	A	C	0.318102	0.00533044	0.0609619	6	32431558	0.0178114	0.883067	6	32463781	1.44824e-06	22.9674	0.0660202	family Bacteroidaceae
rs4141055	T	C	T	C	0.169392	0.0083399	0.53517	8	88564469	0.0105006	0.423321	8	87552241	1.08186e-06	10.743	0.034739	family Bacteroidaceae
rs4141056	A	G	A	G	0.169688	0.00871275	0.535089	8	88564546	0.0105144	0.401151	8	87552318	1.02894e-06	28.9165	0.0347292	family Bacteroidaceae
rs4147153	G	A	G	A	-0.171746	-0.00983654	0.690644	10	64718927	0.0122855	0.505268	10	62959167	2.75905e-06	10.9614	0.0366355	family Bacteroidaceae
rs41494046	G	C	G	C	-0.549955	-0.0324576	0.0458065	1	67722919	0.0217161	0.132065	1	67257236	1.74125e-08	35.8938	0.0975804	family Bacteroidaceae
rs419132	G	A	G	A	0.249058	0.000477185	0.166978	6	32210799	0.0115954	0.924145	6	32243022	1.3192e-08	22.9686	0.0438208	family Bacteroidaceae
rs4237316	T	C	T	C	-0.171246	-0.00999864	0.6923	10	64703524	0.0122845	0.486322	10	62943764	3.07851e-06	31.3773	0.0367047	family Bacteroidaceae
rs4286721	A	G	A	G	0.167922	0.0102751	0.595648	5	40497604	0.0110963	0.347036	5	40497502	2.39287e-06	38.6224	0.0355989	family Bacteroidaceae
rs429150	C	T	C	T	0.15967	0.00911898	0.534232	6	32075563	0.0104849	0.381005	6	32107786	4.2191e-06	15.6364	0.0347087	family Bacteroidaceae
rs4299771	T	C	T	C	-0.249521	-0.00406858	0.371653	5	40439775	0.0113721	0.705029	5	40439673	7.37055e-12	26.521	0.0364249	family Bacteroidaceae
rs4329064	G	A	G	A	-0.222096	-0.00266567	0.403835	5	40459315	0.0110475	0.824924	5	40459213	4.38399e-10	47.2629	0.035594	family Bacteroidaceae
rs4331943	A	G	A	G	-0.222106	-0.00218207	0.403818	5	40450245	0.0110571	0.855323	5	40450143	4.38309e-10	18.0986	0.0355953	family Bacteroidaceae
rs4351259	A	G	A	G	-0.232737	0.0144744	0.158635	6	31247108	0.0160076	0.313296	6	31279331	3.08312e-06	10.8807	0.0498878	family Bacteroidaceae
rs4361609	C	G	C	G	-0.211208	0.0127319	0.228728	6	31240635	0.014625	0.372135	6	31272858	7.33314e-07	19.9542	0.0426482	family Bacteroidaceae
rs4396570	A	G	A	G	0.247765	-0.00265249	0.844865	17	64042200	0.0147243	0.854533	17	66046082	8.03082e-07	22.902	0.0502096	family Bacteroidaceae
rs4409764	G	T	G	T	-0.170597	-0.0158394	0.529243	10	101284237	0.0104653	0.130798	10	99524480	7.03639e-07	45.0606	0.0343921	family Bacteroidaceae
rs4424079	T	C	T	C	0.321117	-0.0148299	0.0738303	6	32602169	0.0178466	0.269785	6	32634392	1.04417e-07	49.8615	0.0603732	family Bacteroidaceae
rs4458770	A	G	A	G	-0.181633	0.0161333	0.693477	7	5406610	0.0110707	0.133527	7	5366979	7.54328e-07	14.5509	0.0367171	family Bacteroidaceae
rs448355	C	T	C	T	-0.160053	-0.029591	0.606311	10	64532595	0.0106714	0.00554201	10	62772835	4.66445e-06	27.772	0.0349512	family Bacteroidaceae
rs4493712	T	C	T	C	-0.222091	-0.000146851	0.403837	5	40450093	0.0110964	0.991725	5	40449991	4.38702e-10	37.3021	0.0355939	family Bacteroidaceae
rs4495224	A	C	A	C	0.222057	0.00322039	0.59618	5	40477515	0.0110467	0.784338	5	40477413	4.41733e-10	36.1742	0.0355945	family Bacteroidaceae
rs4496750	C	G	C	G	-0.222032	-0.00302619	0.403817	5	40452993	0.0110483	0.800187	5	40452891	4.44242e-10	45.1401	0.0355955	family Bacteroidaceae
rs4498294	C	T	C	T	-0.222271	-0.00353336	0.403899	5	40453522	0.0110429	0.762858	5	40453420	4.24424e-10	41.7161	0.0355932	family Bacteroidaceae
rs4507534	T	C	T	C	-0.222096	-0.00304849	0.403835	5	40453033	0.0110482	0.799509	5	40452931	4.38399e-10	21.8444	0.035594	family Bacteroidaceae
rs4512170	A	T	A	T	0.168232	0.0067127	0.62148	5	40530534	0.0113111	0.563854	5	40530432	3.17249e-06	28.931	0.0361066	family Bacteroidaceae
rs4513735	A	G	A	G	-0.24871	-0.0038475	0.368431	5	40439220	0.0113661	0.729474	5	40439118	9.55652e-12	41.0442	0.0365051	family Bacteroidaceae
rs4516986	C	G	C	G	-0.216511	0.00447688	0.31247	6	32678323	0.0125237	0.687873	6	32710546	1.47079e-08	28.3664	0.0382195	family Bacteroidaceae
rs4523044	T	C	T	C	0.222314	0.00326261	0.596136	5	40468024	0.0110514	0.779326	5	40467922	4.22493e-10	28.3556	0.035596	family Bacteroidaceae
rs4527650	C	T	C	T	-0.222096	-0.00296758	0.403835	5	40460205	0.0110477	0.802886	5	40460103	4.3841e-10	31.9937	0.035594	family Bacteroidaceae
rs453098	A	G	A	G	0.37795	-0.00829019	0.0679626	6	31691657	0.0193966	0.707824	6	31723880	7.51415e-10	49.5848	0.0614067	family Bacteroidaceae
rs4532399	C	T	C	T	0.222256	0.00275342	0.59605	5	40467272	0.0110519	0.815085	5	40467170	4.31201e-10	25.5897	0.0356049	family Bacteroidaceae
rs4538748	C	T	C	T	0.231696	-0.00452989	0.31487	6	32657505	0.0108268	0.667627	6	32689728	1.16869e-10	22.3668	0.0359589	family Bacteroidaceae
rs45575033	A	G	A	G	-0.261948	-0.000720828	0.130075	6	30955613	0.0372558	0.978695	6	30987836	1.93754e-06	37.8756	0.0550331	family Bacteroidaceae
rs4559044	G	A	G	A	-0.222096	-0.00232283	0.403835	5	40452857	0.0110516	0.84861	5	40452755	4.38379e-10	19.0152	0.035594	family Bacteroidaceae
rs4577873	G	A	G	A	-0.227744	0.00776281	0.617446	7	5277068	0.010664	0.463748	7	5237437	6.04366e-11	14.3906	0.0348091	family Bacteroidaceae
rs4591175	A	G	A	G	-0.287413	0.0105158	0.122017	17	77658533	0.0172282	0.569382	17	79684672	4.09355e-07	12.9324	0.05675	family Bacteroidaceae
rs4606371	C	T	C	T	-0.170654	-0.009623	0.69215	10	64733644	0.0122861	0.524103	10	62973884	3.33741e-06	14.4397	0.0367086	family Bacteroidaceae
rs4607518	T	G	T	G	0.175978	-0.000184633	0.300791	7	5306520	0.0131654	0.999297	7	5266889	2.36325e-06	24.279	0.0372868	family Bacteroidaceae
rs4613763	C	T	C	T	0.27155	0.00221079	0.193614	5	40392728	0.015773	0.864386	5	40392626	4.27169e-11	43.2752	0.0411792	family Bacteroidaceae
rs4614232	G	T	G	T	-0.198964	-0.0276878	0.399703	1	67667876	0.0107879	0.012057	1	67202193	2.6783e-08	39.7966	0.0357767	family Bacteroidaceae
rs4616947	T	A	T	A	0.228106	0.00479871	0.613675	5	40473209	0.0111199	0.65216	5	40473107	2.34617e-10	41.2418	0.0359971	family Bacteroidaceae
rs4617063	T	G	T	G	0.232592	0.00925243	0.190624	7	5302200	0.014253	0.46672	7	5262569	3.30773e-08	38.1564	0.0421033	family Bacteroidaceae
rs4618569	A	G	A	G	0.18471	0.0187738	0.258748	6	30855251	0.0131092	0.110743	6	30887474	1.31223e-06	30.2728	0.0381798	family Bacteroidaceae
rs4626500	G	A	G	A	-0.183106	0.01535	0.69353	7	5406582	0.0110741	0.15341	7	5366951	6.1e-07	26.0768	0.0367091	family Bacteroidaceae
[truncated: 17,963 more rows]

## Sheet: Table S1(III)
Casual effect of gut microbiota on metabolites
[truncated: 37,771 more rows]

[truncated: 9 more sheets: Table S1(IV), Table S2(i), Table S2(ii), Table S2(iii), Table S2(iv), Table S3, Table S4, Table S5, Table S6]
